# Supplementary material for: Engineering metazoan fatty acid synthase to control chain length applied in yeast
Source: Nat Chem Biol. 2026 Jan 7;22(7):1078–86. doi: 10.1038/s41589-025-02105-w (PMC13303079; doi:10.1038/s41589-025-02105-w)
Supplement: Supplementary file 3 — Lists of oligonucleotides used in this study. [file 41589_2025_2105_MOESM3_ESM.xlsx]

## Sheet: SI Table 2
Plasmid	Cloning Method	Fragments	Primer Name	Primer Sequence 5‘-3‘/Restriction Enzymes	Template
pAR388	InFusion	pAR3XX_V	PrAR646	GGAGGTAAGCTTCATCATCACCACCACCACC	pAR18
(TRCAR_Mmar)			PrAR647	TGCGGCCGCCATATGTATATCTCCTTCTTAAAG
		pAR388_I	PrAR648	CATATGGCGGCCGCAGCTGCTAGAAAGCCAGGTTC	Mmar_CAR_
			PrAR649	GATGAAGCTTACCTCCCAACAAACCCAACAATCTCAAGTC	SFP(AKBoles)
pAR389	InFusion	pAR3XX_V	PrAR646	GGAGGTAAGCTTCATCATCACCACCACCACC	pAR18
(TRCAR_Mphi)			PrAR647	TGCGGCCGCCATATGTATATCTCCTTCTTAAAG
		pAR389_I	PrAr650	CATATGGCGGCCGCAACCGCGCGCCGACCAG	Genomic DNA
			PrAR651	GATGAAGCTTACCTCCGAGCAGCCCGAGCAGC	DSM: 43239
pAR390	InFusion	pAR3XX_V	PrAR646	GGAGGTAAGCTTCATCATCACCACCACCACC	pAR18
(TRCAR_Msme)			PrAR647	TGCGGCCGCCATATGTATATCTCCTTCTTAAAG
		pAR390_I	PrAR652	CATATGGCGGCCGCAGCGCAGCGCACCGCG	Genomic DNA
			PrAR653	GATGAAGCTTACCTCCGATCAGACCGAACTCACGC	DSM: 43756
pAR391	InFusion	pAR3XX_V	PrAR646	GGAGGTAAGCTTCATCATCACCACCACCACC	pAR18
(TRCAR_Niow)			PrAR647	TGCGGCCGCCATATGTATATCTCCTTCTTAAAG
		pAR391_I	PrAR654	CATATGGCGGCCGCAGCGGAACGCAACTCGGG	Genomic DNA
			PrAR655	GATGAAGCTTACCTCCGAGCAGCTGAAGCAGTTCC	DSM: 45107
pAR392	InFusion	pAR3XX_V	PrAR646	GGAGGTAAGCTTCATCATCACCACCACCACC	pAR18
(TRCAR_Noti)			PrAR647	TGCGGCCGCCATATGTATATCTCCTTCTTAAAG
		pAR392_I	PrAR656	CATATGGCGGCCGCAAGCGAACGCGATTCCGGC	Genomic DNA
			PrAR657	GATGAAGCTTACCTCCGCCCTGAATCAACCCCAG	DSM: 43242
pAR393	InFusion	pAR3XX_V	PrAR646	GGAGGTAAGCTTCATCATCACCACCACCACC	pAR18
(TRCAR_Tpau)			PrAR647	TGCGGCCGCCATATGTATATCTCCTTCTTAAAG
		pAR393_I	PrAR658	CATATGGCGGCCGCAAAGGCTCGATCGGGTGGC	Genomic DNA
			PrAR659	GATGAAGCTTACCTCCGTCGCGCGCACCGGG	DSM: 20162
pAR394	InFusion	pAR3XX_V	PrAR646	GGAGGTAAGCTTCATCATCACCACCACCACC	pAR18
(TRPKS/NRPS_Saur)			PrAR647	TGCGGCCGCCATATGTATATCTCCTTCTTAAAG
		pAR394_I	PrAR660	CATATGGCGGCCGCAGCCGCGAAGACAGGCTC	Genomic DNA
			PrAR661	GATGAAGCTTACCTCCCCTCACCTCGGGTGCCTTG	DSM: 17044
pAR395	InFusion	pAR3XX_V	PrAR646	GGAGGTAAGCTTCATCATCACCACCACCACC	pAR18
(TRPKS/NRPS_Mtub)			PrAR647	TGCGGCCGCCATATGTATATCTCCTTCTTAAAG
		pAR395_I	PrAR662	CATATGGCGGCCGCACGAGATGCCCGACCGAC	Genomic DNA
			PrAR663	GATGAAGCTTACCTCCCAGCAGTCCGAGCAGTTGTAG
pAR396	InFusion	pAR3XX_V	PrAR646	GGAGGTAAGCTTCATCATCACCACCACCACC	pAR18
(TRPKS/NRPS_Msme)			PrAR647	TGCGGCCGCCATATGTATATCTCCTTCTTAAAG
		pAR396_I	PrAR664	CATATGGCGGCCGCACACGACGCCGGTGAGCG	Genomic DNA
			PrAR665	GATGAAGCTTACCTCCCAGCAGCCCGAGCAGCTG	DSM: 43756
pAR401	restriction enzyme	pAR401_V		Not1-HF, HindIII-HF	pAR387
(mFAS/TRCAR_Msme)		pAR401_I		Not1-HF, HindIII-HF	pAR390
pAR435	InFusion	pAR435_V	PrAR202	CTCGAGCATCATCACCACCAC	pAR18
(mFAS/'TesA)			PrAR706	TTGGTTCTGCTTCAGAGACG
		pAR435_I	PrAR729	CTGAAGCAGAACCAAGCCGCCGCAGCG	Genomic DNA
			PrAR730	GTGATGATGCTCGAGTGAGTCATGATTTACTAAAGGCTG	E. Coli, selfmade
pAR436	InFusion	pAR436_1	PrAR729	CTGAAGCAGAACCAAGCCGCCGCAGCG	pAR435
(mFAS/'TesA_			PrAR728	GTTTGCAGGCGGACGTATTTGCATTAACAATGGTTC
L109P)		pAR436_2	PrAR727	GCAAATACGTCCGCCTGCAAACTATGGTCG
			PrAR730	GTGATGATGCTCGAGTGAGTCATGATTTACTAAAGGCTG
pAR440	InFusion	pAR440_1	PrAR321	TGGGTGGGTGTGAGTATKTCAGAGGCATCCGAGGCC	AR18
(mFASG113M)			PrAR27	GGTTAGCTCCTTCGGTCCTC
		pAR440_2	PrAR26	GAGGACCGAAGGAGCTAACC	AR18
			PrAR322	ACTCACACCCACCCAGACG
pAR442	InFusion	pAR442_1	PrAR323	TGGGTGGGTGTGAGTTWTTCAGAGGCATCCGAGGCC	AR18
(mFASG113F)			PrAR27	GGTTAGCTCCTTCGGTCCTC
		pAR442_2	PrAR26	GAGGACCGAAGGAGCTAACC	AR18
			PrAR322	ACTCACACCCACCCAGACG
pAR445	InFusion	pAR445_1	PrAR324	TGGGTGGGTGTGAGTTKGTCAGAGGCATCCGAGGCC	AR18
(mFASG113W)			PrAR27	GGTTAGCTCCTTCGGTCCTC
		pAR445_2	PrAR26	GAGGACCGAAGGAGCTAACC	AR18
			PrAR322	ACTCACACCCACCCAGACG
pDL007	InFusion	pDL007_1	PrAR321	TGGGTGGGTGTGAGTATKTCAGAGGCATCCGAGGCC	pAR435
(mFASG113M/'TesA)			PrAR27	GGTTAGCTCCTTCGGTCCTC
		pDL007_2	PrAR26	GAGGACCGAAGGAGCTAACC	pAR435
			PrAR322	ACTCACACCCACCCAGACG
pDL008	InFusion	pDL008_1	PrAR323	TGGGTGGGTGTGAGTTWTTCAGAGGCATCCGAGGCC	pAR435
(mFASG113F/'TesA)			PrAR27	GGTTAGCTCCTTCGGTCCTC
		pDL008_2	PrAR26	GAGGACCGAAGGAGCTAACC	pAR435
			PrAR322	ACTCACACCCACCCAGACG
pDL010	InFusion	pDL010_1	PrAR321	TGGGTGGGTGTGAGTATKTCAGAGGCATCCGAGGCC	pAR436
(mFASG113M/'TesA_L109P)			PrAR27	GGTTAGCTCCTTCGGTCCTC
		pDL010_2	PrAR26	GAGGACCGAAGGAGCTAACC	pAR436
			PrAR322	ACTCACACCCACCCAGACG
pDL011	InFusion	pDL011_1	PrAR323	TGGGTGGGTGTGAGTTWTTCAGAGGCATCCGAGGCC	pAR436
(mFASG113F/'TesA_L109P)			PrAR27	GGTTAGCTCCTTCGGTCCTC
		pDL011_2	PrAR26	GAGGACCGAAGGAGCTAACC	pAR436
			PrAR322	ACTCACACCCACCCAGACG
pDL013	InFusion	pDL013_1	PrDL007	GCGACTCCTGCATTAGGAAG	pAR435
			PrDL014	GACCTCTTCCATAAAAAAGGGCAG
		pDL013_1	PrDL013	TTTATGGAAGAGGTCGGCAAGAAGCCACAATGGATGCAGGATG	pAR435
			PrDL008	CTTCCTAATGCAGGAGTCGC
pDL017	InFusion	pDL017_1	PrDL15	CTGCTGCCCTTTTTTcTGGAtGAGGTCggCaagAAGC	pDL013
(mFAS/'TesA_4x)			PrDL10	AGTCAATTCAGGGTGGTGAATG
		pDL017_1	PrDL09	CACCCTGAATTGACTCTCTTC	pDL013
			PrDL16	AAAAAAGGGCAGCAGCG
pDL018	InFusion	pDL018_1	PrAR321	TGGGTGGGTGTGAGTATKTCAGAGGCATCCGAGGCC	pDL017
(mFASG113M/'TesA_4x)			PrAR27	GGTTAGCTCCTTCGGTCCTC
		pDL018_2	PrAR26	GAGGACCGAAGGAGCTAACC	pDL017
			PrAR322	ACTCACACCCACCCAGACG
pDL019	InFusion	pDL019_1	PrAR323	TGGGTGGGTGTGAGTTWTTCAGAGGCATCCGAGGCC	pDL017
(mFASG113F/'TesA_4x)			PrAR27	GGTTAGCTCCTTCGGTCCTC
		pDL019_2	PrAR26	GAGGACCGAAGGAGCTAACC	pDL017
			PrAR322	ACTCACACCCACCCAGACG
pDL021	InFusion	pDL021_1	PrDL19	TGGGTGGGTGTGAGTTCGTCAGAGGCATCCGAGGCC	pAR435
(mFASG113S/'TesA)			PrAR27	GGTTAGCTCCTTCGGTCCTC
		pDL021_2	PrAR26	GAGGACCGAAGGAGCTAACC	pAR435
			PrAR322	ACTCACACCCACCCAGACG
pDL026	InFusion	pDL026_1	PrAR324	TGGGTGGGTGTGAGTTKGTCAGAGGCATCCGAGGCC	pAR435
(mFASG113W/'TesA)			PrAR27	GGTTAGCTCCTTCGGTCCTC
		pDL026_2	PrAR26	GAGGACCGAAGGAGCTAACC	pAR435
			PrAR322	ACTCACACCCACCCAGACG
pDL027	InFusion	pDL027_1	PrDL19	TGGGTGGGTGTGAGTTCGTCAGAGGCATCCGAGGCC	pAR18
(mFASG113S)			PrAR27	GGTTAGCTCCTTCGGTCCTC
		pDL027_2	PrAR26	GAGGACCGAAGGAGCTAACC	pAR18
			PrAR322	ACTCACACCCACCCAGACG
pDL028	InFusion	pDL028_1	PrDL19	TGGGTGGGTGTGAGTTCGTCAGAGGCATCCGAGGCC	pAR436
(mFASG113S/'TesA_L109P)			PrAR27	GGTTAGCTCCTTCGGTCCTC
		pDL028_2	PrAR26	GAGGACCGAAGGAGCTAACC	pAR436
			PrAR322	ACTCACACCCACCCAGACG
pDL029	InFusion	pDL029_1	PrDL19	TGGGTGGGTGTGAGTTCGTCAGAGGCATCCGAGGCC	pDL017
(mFASG113S/'TesA_4x)			PrAR27	GGTTAGCTCCTTCGGTCCTC
		pDL029_2	PrAR26	GAGGACCGAAGGAGCTAACC	pDL017
			PrAR322	ACTCACACCCACCCAGACG
pDL030	InFusion	pDL030_1	PrAR324	TGGGTGGGTGTGAGTTKGTCAGAGGCATCCGAGGCC	pAR18
(mFASG113W)			PrAR27	GGTTAGCTCCTTCGGTCCTC
		pDL030_2	PrAR26	GAGGACCGAAGGAGCTAACC	pAR18
			PrAR322	ACTCACACCCACCCAGACG
pDL031	InFusion	pDL031_1	PrAR324	TGGGTGGGTGTGAGTTKGTCAGAGGCATCCGAGGCC	s
(mFASG113W/'TesA_L109P)			PrAR27	GGTTAGCTCCTTCGGTCCTC
		pDL031_2	PrAR26	GAGGACCGAAGGAGCTAACC	pAR436
			PrAR322	ACTCACACCCACCCAGACG
pDL032	InFusion	pDL031_1	PrAR324	TGGGTGGGTGTGAGTTKGTCAGAGGCATCCGAGGCC	pDL017
(mFASG113W/'TesA_4x)			PrAR27	GGTTAGCTCCTTCGGTCCTC
		pDL031_2	PrAR26	GAGGACCGAAGGAGCTAACC	pDL017
			PrAR322	ACTCACACCCACCCAGACG
pMMH01	InFusion	pMMH01_1	PrMMH01	CCGAAAGGAAGCTGAGTTGGC	pAR18
(mFAS/TRCAR_Mphi)			PrMMH02	CGCGGTTGCGGCCGCCGAGTCAGTCTTGGAGGACATTTC
		pMMH01_2	PrMMH03	GCGGCCGCAACCGCG	pAR389
			PrMMH04	CTCAGCTTCCTTTCGGGCTTTGTTAG
pMMH02	InFusion	pMMH02_1	PrMMH01	CCGAAAGGAAGCTGAGTTGGC	pAR18
(mFAS/TRCAR_Noti)			PrMMH05	TTCGCTTGCGGCCGCCGAGTCAGTCTTGGAGGACATTTC
		pMMH02_2	PrMMH06	GCGGCCGCAAGCGAAC	pAR392
			PrMMH04	CTCAGCTTCCTTTCGGGCTTTGTTAG
pMMH05	InFusion	pMMH05_V	PrMMH13	TTTGATTATTTTGAAAAGCTTCATCATCACCACCACC	pAR390
(TRPKS/NRPS_Mrum)			PrMMH14	CTCTTCGCCAATGTCGGCCGCCATATGTATATCTCCTTC
		pMMH05_I	PrMMH11	GACATTGGCGAAGAGGACTTGG	Genomic DNA
			PrMMH12	TTCAAAATAATCAAACTTATTCAAATAATCAAACAATCG	DSM: 1093
pMM07	InFusion	pMMH07_1	PrAR324	TGGGTGGGTGTGAGTTKGTCAGAGGCATCCGAGGCC	pAR420
(mFASG113WTRCAR_Mphi)			PrMMH04	CTCAGCTTCCTTTCGGGCTTTGTTAG
		pMMH07_2	PrAR322	ACTCACACCCACCCAGACG	pAR420
			PrMMH01	CCGAAAGGAAGCTGAGTTGGC
pMMH08	InFusion	pMMH08_1	PrAR324	TGGGTGGGTGTGAGTTKGTCAGAGGCATCCGAGGCC	pAR422
(mFASG113WTRCAR_Noti)			PrMMH04	CTCAGCTTCCTTTCGGGCTTTGTTAG
		pMMH08_2	PrAR322	ACTCACACCCACCCAGACG	pAR422
			PrMMH01	CCGAAAGGAAGCTGAGTTGGC
pMMH10	InFusion	pMMH10_1	PrAR324	TGGGTGGGTGTGAGTTKGTCAGAGGCATCCGAGGCC	pAR401
(mFASG113WTRCAR_Msme)			PrMMH04	CTCAGCTTCCTTTCGGGCTTTGTTAG
		pMMH10_2	PrAR322	ACTCACACCCACCCAGACG	pAR401
			PrMMH01	CCGAAAGGAAGCTGAGTTGGC
pMMH12	InFusion	pMMH12_V	PrMMH31	AAGCTTCATCATCACCACCACC	pAR390
(TRCAR_Ncra)			PrMMH32	GGCCGCCATATGTATATCTCCTTC
		pMMH12_I	PrMMH20	ATACATATGGCGGCCCAGGGCACCCTGGACAATG	NcCAR_R_domain_Nterm_10xHisTag (AK Winkler)
			PrMMH21	GTGATGATGAAGCTTAAAGTTCCATTGGCGACACCAG
pHp-32	Gibson Assembly	P5/P2	P5	TTTATGATGAGTAAAATGATGTTTTTATTGTGTGAATAGGTG	pTaFAR1 (Ref. 4)
			P2	TTTATGATGAGTAAAATGATGTTTTTATTGTGTGAATAGGTG	pTaFAR1 (Ref. 4)
		P565/P530	P565	GCTCTTTAGTACAAAGATAATATAGAAACAAAATGTCTGCCGGCGCTGGCTC	pmFASG113M-OpOPT1
			P530	CGATGGGGCAGGGTCCGATG	pmFASG113M-OpOPT1
		P531/P566	P531	CAGTGGAACCCATCGGACCCTGCCCCATCGTCGTTGGGCGCCTTGGACTTG	pmFASG113M-OpOPT1
			P566	CAATAAAAACATCATTTTACTCATCATAAATTACGAGTCGTGGTTCACCAGTG	pmFASG113M-OpOPT1
pHp-33	Gibson Assembly	P5/P537	P5	TTTATGATGAGTAAAATGATGTTTTTATTGTGTGAATAGGTG	pHp-32
			P537	GACAGGGCCTCCGAGGCCTCCGAgaaCGACACGCCCACCCACACGCCGGTG	pHp-32
		P569/P530	P569	GCGTGTGGGTGGGCGTGTCGttcTCGGAGGCCTCGGAGGCCC	pHp-32
			P530	CGATGGGGCAGGGTCCGATG	pHp-32
		P531/P566	P531	CAGTGGAACCCATCGGACCCTGCCCCATCGTCGTTGGGCGCCTTGGACTTG	pHp-32
			P566	CAATAAAAACATCATTTTACTCATCATAAATTACGAGTCGTGGTTCACCAGTG	pHp-32
pOpMCFA-01	Gibson Assembly	P5/079	P5	TTTATGATGAGTAAAATGATGTTTTTATTGTGTGAATAGGTG	pHp-32
			79	CGACACGCCCACCCACACGC	pHp-32
		081/P530	81	GCGTGTGGGTGGGCGTGTCGtcgTCGGAGGCCTCGGAGGC	pHp-32
			P530	CGATGGGGCAGGGTCCGATG	pHp-32
		P531/P566	P531	CAGTGGAACCCATCGGACCCTGCCCCATCGTCGTTGGGCGCCTTGGACTTG	pHp-32
			P566	CAATAAAAACATCATTTTACTCATCATAAATTACGAGTCGTGGTTCACCAGTG	pHp-32

## Sheet: SI Table 3
Expression cassette	Cloning Method	Fragments	Primer Name	Primer Sequence 5‘-3‘/Restriction Enzymes	Template
dOp-5-up	SOE-PCR	NS18up	p286	GGCCGAGAAGTATAACGTCAGACC	Genome of O. polymorpha
			p648	AGTCACACACCATATCCGAGCAG
		PGAP-mFASG113M_TesA-up	p649	GGAAGCTCTGCTCGGATATGGTGTGTGACTCCAATTATCATTAATAATCACTCATGATCCCTGC	pHp-32
			p650	CGGTGTGAACCAGCAGGAAGC
dOp-5-dn	SOE-PCR	mFASG113M_TesA-dn-TADH21	p651	GCAAGCTGCTGTGGAAGGACAAC	pHp-32
			p652	GGCCCCGTCATTGTTTGAAAAAACGCGAAACAGAATTATGTACTGATGCTGCTGGATAC
		NS18dn	p653	TTTCGCGTTTTTTCAAACAATGACGGG	Genome of O. polymorpha
			p314	GCTGGATATGGCAGACAATAAATACTCAC
dOpMCFA-07	SOE-PCR	NS2up	1	GAGAACGACTGACAACGTGCTAC	Genome of O. polymorpha
			2	AATAATTTATGGCTTCTGCGGAGAGAGTGCTGTAGTTGTGATTTTAATGCACACTTGAG
		PADH2-1-629	3	CACTCTCTCCGCAGAAGCCATAAATTATTTG
			4	TTTAAATTGATTGATTGATTGATAGAAGGATGCCTAAG
		SFP	54	TCCTTCTATCAATCAATCAATCAATTTAAAATGAAGATTTACGGAATTTATATGGACCG	SFP-Opopt1
			55	TTACCTATTTACCTATTCAAAATACCACCTTTATAAAAGCTCTTCGTACGAGACCATTG
		TFBA	18	AGGTGGTATTTTGAATAGGTAAATAGGTAAATCAAC	Genome of O. polymorpha
			19	GCCTTCGGATATTTCAGTTATGTCGAC
		NS2dw	20	CAACGTCGACATAACTGAAATATCCGAAGGCGTTGCTGGTGCCATCTTTTGGC
			21	CACTTCAAATTTGCTACCACTGAACTGG
Donor SFP	SOE-PCR	IX-2up	P373(IX-2upF)	GGGGAACTAAAGCACAAGGATTTGAAG	Genome of S. cerevisiae
			P431(GAL2p-IX-2upR)	CCCCTGGTCCGTAAACCTCCTTGGATTAGCCTTCCATCGGGATTACTAAGATCTCAAG
		PGAL2	P432(GAL2p-F)	CTAATCCAAGGAGGTTTACGGACCAG
			P429(GAL2p-R)	TATGAAAGAATTATTTTTTTTATTATGTTAATCTTGTGTTTACTTAAC
		SFP	P476(SFP-F)	ACATAATAAAAAAAATAATTCTTTCATAATGAAGATTTACGGAATTTATATGGACCGCC	pCDF-1b-SFP
			P477(SFP-R)	TAAAAATCATAAATCATAAGAAATTCGCTTATAAAAGCTCTTCGTACGAGACCATTGTG
		TADH1	P104	GCATATCTACAATTGGGTGAAATGGGG	Genome of S. cerevisiae
			P105	GCGAATTTCTTATGATTTATGATTTTTATT
		IX-2dw	P394(ADH1t-IX-2dwF)	CGCTCCCCATTTCACCCAATTGTAGATATGCCACTGCAGCTCTGCTTTGAAAAC
			P382(IX-2dwR)	CCTGGTTTAGTTATCTGTAATGGTGGG
Donor mFASG113W_MphiR	SOE-PCR	X-3up	P351(X-3upF	GCGCCTTTGATCCTTCCCC	Genome of S. cerevisiae
			P438(GAL2p-X-3upR)	TCCCCTGGTCCGTAAACCTCCTTGGATTAGGCCCGAGAAACGCAAATGC
		PGAL2	P432(GAL2p-F)	CTAATCCAAGGAGGTTTACGGACCAG
			P429(GAL2p-R)	TATGAAAGAATTATTTTTTTTATTATGTTAATCTTGTGTTTACTTAAC
		mFASG113W_MphiR up	P469(FAS1-F)	TAACATAATAAAAAAAATAATTCTTTCATAATGTCCGAGGAGGTGGTGATAGCC	pMMH07
			P470	CACTTTTCCGCTCACAATCAGATTG
		mFASG113W_MphiR mid	P471	CACTGGCAATCTGATTGTGAGCG
			P472	GGCCCATTTACCTGGAATGGC
		mFASG113W_MphiR dw	P473	TCCCCTGATGCCATTCCAGG
			P474	GTTGTGTGCTAGTGTCTCCCGTCTTCTGTTTAACCTCCGAGCAGCCCG
		TPRM9	P247(PRM9t-F)	ACAGAAGACGGGAGACACTAGC	Genome of S. cerevisiae
			P248(PRM9t-R)	ATTTTCAACATCGTATTTTCCGAAGCG
		X-3dw	P404(PRM9t-X-3dwF)	AACGCTTCGGAAAATACGATGTTGAAAATCCCCGCGTAAATACGCGG
			P361(X-3dwR)	GCAGTAAATGCCGCGCTTAC
Donor mFASG113W_MsmeR	SOE-PCR	X-3up	P351(X-3upF	GCGCCTTTGATCCTTCCCC	Genome of S. cerevisiae
			P438(GAL2p-X-3upR)	TCCCCTGGTCCGTAAACCTCCTTGGATTAGGCCCGAGAAACGCAAATGC
		PGAL2	P432(GAL2p-F)	CTAATCCAAGGAGGTTTACGGACCAG
			P429(GAL2p-R)	TATGAAAGAATTATTTTTTTTATTATGTTAATCTTGTGTTTACTTAAC
		mFASG113W_MsmeR up	P469(FAS1-F)	TAACATAATAAAAAAAATAATTCTTTCATAATGTCCGAGGAGGTGGTGATAGCC	pMMH10
			P470	CACTTTTCCGCTCACAATCAGATTG
		mFASG113W_MsmeR mid	P471	CACTGGCAATCTGATTGTGAGCG
			P472	GGCCCATTTACCTGGAATGGC
			P473	TCCCCTGATGCCATTCCAGG
			P475(FAS2-R)	GTTGTGTGCTAGTGTCTCCCGTCTTCTGTTTAACCTCCGATCAGACCGAACTC
		TPRM9	P247(PRM9t-F)	ACAGAAGACGGGAGACACTAGC	Genome of S. cerevisiae
		X-3dw	P404(PRM9t-X-3dwF)	AACGCTTCGGAAAATACGATGTTGAAAATCCCCGCGTAAATACGCGG
			P361(X-3dwR)	GCAGTAAATGCCGCGCTTAC
dOpMCFA-30(ScFAA1)/	SOE-PCR	4NS5up	40	GAGTCTCCGAGCGCAGACAAC	Genome of O. polymorpha
dOpMCFA-31(ScFAA4)			181	CTAATTATGGCAACGGTGTCTTTAGGGCTACTCAGATATCGTCTCCAACGACCAC
		PTEF1	12	TAGCCCTAAAGACACCGTTGCC
			11	TTTGTACGAATGTACTAATTAAAAGATCAGAAAAAATCTCATGTGG
		ScFAA1/	184/	CTGATCTTTTAATTAGTACATTCGTACAAAATGGTTGCTCAATATACCGTTCCAG/	Genome of S. cerevisiae
		ScFAA4	186	CTGATCTTTTAATTAGTACATTCGTACAAAATGACCGAACAATATTCCGTTGCAG
			185/	CTTATTCAGTTAGCTAGCTGAGCTCGAGATATTAAGACGAACTATAAACGGCGTCAAC/
			187	CTTATTCAGTTAGCTAGCTGAGCTCGAGATATTAAGTGTTTTCTTTATAAACTCTTTCCACATCTGG
		TYX212	7	TATCTCGAGCTCAGCTAGCTAACTG	Genome of O. polymorpha
			22	CCATTCGCCATTCAGGCTGC
		4NS5dw	44	CAACAGTTGCGCAGCCTGAATGGCGAATGGCTCCTCTGGGCTGCTGTGGT
			45	GTTGATCAAACGGGCAATCCCC
dOpMCFA-42	SOE-PCR	PFAA1	265	GTACCGCTTAATGATCGAGGACTG	Genome of O. polymorpha
			267	AGTGATTTACGATCTGCAATAGTAGAAAATAGAGG
		ScFAA1	263	TATTTTCTACTATTGCAGATCGTAAATCACTATGGTTGCTCAATATACCGTTCCAG	Genome of S. cerevisiae
			264	GATCTTATGTGATACATACTTTGAAATCATTAAGACGAACTATAAACGGCGTCAAC
		TFAA1	268	TGATTTCAAAGTATGTATCACATAAGATCTAATAATAATCTACAG	Genome of O. polymorpha
			269	GTGCCGAAGTCATTCAGACAGTC
donor	SOE-PCR	3NS3up	204	CCGCCTATTGACAAAATTCCGC	Genome of O. polymorpha
YlPOX2-mACOT5			219	CTAATTATGGCAACGGTGTCTTTAGGGCTACAAGAACAAAAAAGCCAAATCCTTCAC
		PTEF1	12	TAGCCCTAAAGACACCGTTGCC
			11	TTTGTACGAATGTACTAATTAAAAGATCAGAAAAAATCTCATGTGG
		YlPOX2	220	CTGATCTTTTAATTAGTACATTCGTACAAAATGAACCCAAACAACACCGG	pYlPOX2-OpOPT1
			221	CTTTGCCTGAGACAACTTAACTGCTGCAGAACCACCACCCTCCTCGTCCAGCTCGCAGATG
		mACOT5	222	GGTGGTGGTTCTGCAGCAGTTAAGTTGTCTCAGGCAAAGGTGCCAACCGTGTCGCTGGAG	pmACOT5-OpOPT1
			223	CTCAAAAGCGGTATGTCCTTCCACGTCTCCTTACAGCTTGGCAGGCGATGG
		TAOX	205	GGAGACGTGGAAGGACATACCG	Genome of O. polymorpha
			206	CACTCGCTGGCCGGAACGCTCAAGTCGCTTCGCTGTGATGAAGCATACAACCTG
		3NS3dw	207	GAAGCGACTTGAGCGTTCCG
			208	GGGGTTCTTGTGTCAAGTGTATTGTAC
donor		AtACX2	226	CTGATCTTTTAATTAGTACATTCGTACAAAATGGAGTCGAGAAGAGAGAAGAACC	pAtACX2-OpOPT1
YlPOX2-hACOT4			227	CTTTGCCTGAGACAACTTAACTGCTGCAGAACCACCACCGAAGCCCACCACTTGGGTGTAC
AtACX2-mACOT5		hACOT4	224	GGTGGTGGTTCTGCAGCAGTTAAGTTGTCTCAGGCAAAGTCGGCCACCCTGATCCTGGAG	phACOT4-OpOPT1
AtACX2-hACOT4			225	CTCAAAAGCGGTATGTCCTTCCACGTCTCCTTACAGCTTTGGCACGGCGG
OpPOX1-mACOT5		OpPOX1	228	CTGATCTTTTAATTAGTACATTCGTACAAAATGGACTCGACTATGCCAGAAGTG	Genome of O. polymorpha
(Based on donor YlPOX2-mACOT5, different fragments labeled with the same color are combined)			229	CTTTGCCTGAGACAACTTAACTGCTGCAGAACCACCACCTAATTTCCGCAAAGTCTGGCTCGTC

## Sheet: SI Table 4
Strain	Gene type	Resource
JQcr03L	MATa; ura3Δ; TAOX1::(PGAP-hCAS9-TAOX1); ku80Δ; NS5::(PTKL1-ScSAE2-	Ref. 4
	TURA3); OpLEU2
JQcr03L(SFP)	MATa; ura3Δ; TAOX1::(PGAP-hCAS9-TAOX1); ku80Δ; NS5::(PTKL1-ScSAE2-	this study
	TURA3); OpLEU2; NS2::(PADH2-1-629-SFP-TFBA) =JQcr03L+NS2::(PADH2-1-629-SFP-TFBA)
XMCFA20	MATa; ura3Δ; TAOX1::(PGAP-hCAS9-TAOX1); ku80Δ; NS5::(PTKL1-ScSAE2-	this study
	TURA3); OpLEU2; NS2::(PADH2-1-629-SFP-TFBA); PGAP-mFASG113S-TesA-TADH =JQcr03L(SFP)+PGAP-mFASG113S-TesA-TADH
XMCFA05	MATa; ura3Δ; TAOX1::(PGAP-hCAS9-TAOX1); ku80Δ; NS5::(PTKL1-ScSAE2-	this study
	TURA3); OpLEU2; NS2::(PADH2-1-629-SFP-TFBA); PGAP-mFASG113M-TesA-TADH =JQcr03L(SFP)+PGAP-mFASG113M-TesA-TADH
XMCFA06	MATa; ura3Δ; TAOX1::(PGAP-hCAS9-TAOX1); ku80Δ; NS5::(PTKL1-ScSAE2-	this study
	TURA3); OpLEU2; NS2::(PADH2-1-629-SFP-TFBA); PGAP-mFASG113F-TesA-TADH =JQcr03L(SFP)+PGAP-mFASG113F-TesA-TADH
XMCFA38	MATa; ura3Δ; TAOX1::(PGAP-hCAS9-TAOX1); ku80Δ; NS5::(PTKL1-ScSAE2-	this study
	TURA3); OpLEU2; NS2::(PADH2-1-629-SFP-TFBA); NS18::( PGAP-mFASG113M-TesA-TADH) =JQcr03l(SFP)+NS18::( PGAP-mFASG113M-TesA-TADH)
XMCFA03	MATa; ura3Δ; TAOX1::(PGAP-hCAS9-TAOX1); ku80Δ; NS5::(PTKL1-ScSAE2-	this study
	TURA3); OpLEU2; NS2::(PADH2-1-629-SFP-TFBA); NS18::( PGAP-mFASG113M-TesA-TADH); pox1Δ =XMCFA38+pox1Δ
XMCFA41	MATa; ura3Δ; TAOX1::(PGAP-hCAS9-TAOX1); ku80Δ; NS5::(PTKL1-ScSAE2-	this study
	TURA3); OpLEU2; NS2::(PADH2-1-629-SFP-TFBA); NS18::( PGAP-mFASG113M-TesA-TADH); faa1Δ =XMCFA38+faa1Δ
XMCFA27	MATa; ura3Δ; TAOX1::(PGAP-hCAS9-TAOX1); ku80Δ; NS5::(PTKL1-ScSAE2-	this study
	TURA3); OpLEU2; NS2::(PADH2-1-629-SFP-TFBA); NS18::( PGAP-mFASG113M-TesA-TADH); pox1Δ; PGAP-mFASG113M-TesA-TADH =XMCFA03+PGAP-mFASG113M-TesA-TADH
XMCFA28	J MATa; ura3Δ; TAOX1::(PGAP-hCAS9-TAOX1); ku80Δ; NS5::(PTKL1-ScSAE2-	this study
	TURA3); OpLEU2; NS2::(PADH2-1-629-SFP-TFBA); NS18::( PGAP-mFASG113M-TesA-TADH); pox1Δ; PGAP-mFASG113S-TesA-TADH =XMCFA03+PGAP-mFASG113S-TesA-TADH
XMCFA50	MATa; ura3Δ; TAOX1::(PGAP-hCAS9-TAOX1); ku80Δ; NS5::(PTKL1-ScSAE2-	this study
	TURA3); OpLEU2; NS2::(PADH2-1-629-SFP-TFBA); NS18::( PGAP-mFASG113M-TesA-TADH); faa1Δ; 4NS5::(PTEF1-ScFAA1-TYX212) =XMCFA41+4NS5::(PTEF1-ScFAA1-TYX212)
XMCFA51	MATa; ura3Δ; TAOX1::(PGAP-hCAS9-TAOX1); ku80Δ; NS5::(PTKL1-ScSAE2-	this study
	TURA3); OpLEU2; NS2::(PADH2-1-629-SFP-TFBA); NS18::( PGAP-mFASG113M-TesA-TADH); faa1Δ; 4NS5::(PTEF1-ScFAA4-TYX212) =XMCFA41+4NS5::(PTEF1-ScFAA4-TYX212)
XMCFA58	MATa; ura3Δ; TAOX1::(PGAP-hCAS9-TAOX1); ku80Δ; NS5::(PTKL1-ScSAE2-	this study
	TURA3); OpLEU2; NS2::(PADH2-1-629-SFP-TFBA); NS18::( PGAP-mFASG113M-TesA-TADH); pox1Δ; 3NS3::(PTEF1-YlPOX2-mACOT5-TAOX) =XMCFA03+3NS3::(PTEF1-YlPOX2-mACOT5-TAOX)
XMCFA59	MATa; ura3Δ; TAOX1::(PGAP-hCAS9-TAOX1); ku80Δ; NS5::(PTKL1-ScSAE2-	this study
	TURA3); OpLEU2; NS2::(PADH2-1-629-SFP-TFBA); NS18::( PGAP-mFASG113M-TesA-TADH); pox1Δ; 3NS3::(PTEF1-YlPOX2-hACOT4-TAOX) =XMCFA03+3NS3::(PTEF1-YlPOX2-hACOT4-TAOX)
XMCFA60	MATa; ura3Δ; TAOX1::(PGAP-hCAS9-TAOX1); ku80Δ; NS5::(PTKL1-ScSAE2-	this study
	TURA3); OpLEU2; NS2::(PADH2-1-629-SFP-TFBA); NS18::( PGAP-mFASG113M-TesA-TADH); pox1Δ; 3NS3::(PTEF1-AtACX2-mACOT5-TAOX) =XMCFA03+3NS3::(PTEF1-AtACX2-mACOT5-TAOX)
XMCFA61	MATa; ura3Δ; TAOX1::(PGAP-hCAS9-TAOX1); ku80Δ; NS5::(PTKL1-ScSAE2-	this study
	TURA3); OpLEU2; NS2::(PADH2-1-629-SFP-TFBA); NS18::( PGAP-mFASG113M-TesA-TADH); pox1Δ; 3NS3::(PTEF1-AtACX2-hACOT4-TAOX) =XMCFA03+3NS3::(3NS3::(PTEF1-AtACX2-hACOT4-TAOX)
XMCFA62	MATa; ura3Δ; TAOX1::(PGAP-hCAS9-TAOX1); ku80Δ; NS5::(PTKL1-ScSAE2-	this study
	TURA3); OpLEU2; NS2::(PADH2-1-629-SFP-TFBA); NS18::( PGAP-mFASG113M-TesA-TADH); pox1Δ; 3NS3::(PTEF1-OpPOX1-hACOT4-TAOX) =XMCFA03+3NS3::3NS3::(PTEF1-OpPOX1-hACOT4-TAOX)
XMCFA65	MATa; ura3Δ; TAOX1::(PGAP-hCAS9-TAOX1); ku80Δ; NS5::(PTKL1-ScSAE2-	this study
	TURA3); OpLEU2; NS2::(PADH2-1-629-SFP-TFBA); NS18::( PGAP-mFASG113M-TesA-TADH); pox1Δ; 3NS3::(PTEF1-YlPOX2-hACOT4-TAOX); FAA1::ScFAA1 =XMCFA59+ FAA1::ScFAA1
XMCFA69	MATa; ura3Δ; TAOX1::(PGAP-hCAS9-TAOX1); ku80Δ; NS5::(PTKL1-ScSAE2-	this study
	TURA3); OpLEU2; NS2::(PADH2-1-629-SFP-TFBA); NS18::( PGAP-mFASG113M-TesA-TADH); pox1Δ; 3NS3::(PTEF1-YlPOX2-hACOT4-TAOX); FAA1::ScFAA1; PGAP-mFASG113S-TesA-TADH =XMCFA65+ PGAP-mFASG113S-TesA-TADH
GNFOH120	MATa; MAL2-8c; SUC2; hfd1Δ; gal80Δ; gal1Δ; gal7∆; his3Δ::(HIS3-TENO2)+(PADH2-PEX28-THIS3); ura3Δ::(PTPI1-RtFAS1-TFBA1)+ (PTEF1-RtFAS2-TCYC1)+amdSym; X1-5::PTEF1-Cas9-TCYC1; acc1::PTEF1-ACC1; pyc1::PTEF1-PYC1; XI-4::(PTPI1-MPC1)+(PPGK1-MPC3-TDIT1); X-2::(PGAL1-AnACLa-TCYC1)+(PGAL10-AnACLb-TADH1); gal10Δ::(PTPI1-RtCIT1-TFBA1)+(PTDH3-IDP2-TCYC1)+(PTEF1-YHM2-TGAL1); pgi1Δ::(PCOX9-PGI1)+(PTDH3-GND1-TC…	Ref. 5
GNFOH152	MATa; MAL2-8c; SUC2; hfd1Δ; gal80Δ; gal1Δ; gal7∆; his3Δ::(HIS3-TENO2)+(PADH2-PEX28-THIS3); ura3Δ::(PTPI1-RtFAS1-TFBA1)+ (PTEF1-RtFAS2-TCYC1)+amdSym; X1-5::PTEF1-Cas9-TCYC1; acc1::PTEF1-ACC1; pyc1::PTEF1-PYC1; XI-4::(PTPI1-MPC1)+(PPGK1-MPC3-TDIT1); X-2::(PGAL1-AnACLa-TCYC1)+(PGAL10-AnACLb-TADH1); gal10Δ::(PTPI1-RtCIT1-TFBA1)+(PTDH3-IDP2-TCYC1)+(PTEF1-YHM2-TGAL1); pgi1Δ::(PCOX9-PGI1)+(PTDH3-GND1-TC…	this study
GNFOH155	MATa; MAL2-8c; SUC2; hfd1Δ; gal80Δ; gal1Δ; gal7∆; his3Δ::(HIS3-TENO2)+(PADH2-PEX28-THIS3); ura3Δ::(PTPI1-RtFAS1-TFBA1)+ (PTEF1-RtFAS2-TCYC1)+amdSym; X1-5::PTEF1-Cas9-TCYC1; acc1::PTEF1-ACC1; pyc1::PTEF1-PYC1; XI-4::(PTPI1-MPC1)+(PPGK1-MPC3-TDIT1); X-2::(PGAL1-AnACLa-TCYC1)+(PGAL10-AnACLb-TADH1); gal10Δ::(PTPI1-RtCIT1-TFBA1)+(PTDH3-IDP2-TCYC1)+(PTEF1-YHM2-TGAL1); pgi1Δ::(PCOX9-PGI1)+(PTDH3-GND1-TC…	this study
GNFOH156	MATa; MAL2-8c; SUC2; hfd1Δ; gal80Δ; gal1Δ; gal7∆; his3Δ::(HIS3-TENO2)+(PADH2-PEX28-THIS3); ura3Δ::(PTPI1-RtFAS1-TFBA1)+ (PTEF1-RtFAS2-TCYC1)+amdSym; X1-5::PTEF1-Cas9-TCYC1; acc1::PTEF1-ACC1; pyc1::PTEF1-PYC1; XI-4::(PTPI1-MPC1)+(PPGK1-MPC3-TDIT1); X-2::(PGAL1-AnACLa-TCYC1)+(PGAL10-AnACLb-TADH1); gal10Δ::(PTPI1-RtCIT1-TFBA1)+(PTDH3-IDP2-TCYC1)+(PTEF1-YHM2-TGAL1); pgi1Δ::(PCOX9-PGI1)+(PTDH3-GND1-TC…	this study

## Sheet: SI Table 5
Construct	Sequence form start to stop codon
pAR18 (WT)	MSAWSHPQFEKGGGSGGGSGGSAWSHPQFEKGAGSEEVVIAGMSGKLPESENLQEFWANLIGGVDMVTDDDRRWKAGLYGLPKRSGKLKDLSKFDASFFGVHPKQAHTMDPQLRLLLEVSYEAIVDGGINPASLRGTNTGVWVGVSG/S/M/F/WSEASEALSRDPETLLGYSMVGCQRAMMANRLSFFFDFKGPSIALDTACSSSLLALQNAYQAIRSGECPAALVGGINLLLKPNTSVQFMKLGMLSPDGTCRSFDDSGSGYCRSEAVVAVLLTKKSLARRVYATILNAGTNTDGSKEQGVTFPSGEVQEQLICSLYQPAGLAPESLEYIEAHGTGTKVGDPQELNGITRSLCAFRQAPLLIGSTKSNMGHPEPASGLAALTKVLLSLEHGVWAPNL…
pDL027 (G113S)
pAR440 (G113M)
pAR442 (G113F)
pDL030 (G113W)
(mouseFAS, Strep-and His-tagged)
Position 113 highlighted
pAR18 (WT)	ATGAGCGCTTGGAGCCATCCACAATTTGAGAAGGGTGGAGGTTCTGGCGGTGGATCGGGAGGTTCAGCGTGGAGCCACCCGCAGTTCGAAAAAGGCGCCGGATCCGAGGAGGTGGTGATAGCCGGTATGTCGGGGAAGTTGCCCGAGTCAGAGAACCTACAGGAGTTCTGGGCCAACCTCATTGGTGGTGTGGACATGGTCACAGATGATGACAGGAGATGGAAGGCTGGGCTCTATGGATTACCCAAGCGGTCTGGAAAGCTGAAGGATCTCTCCAAGTTCGACGCCTCCTTTTTTGGGGTCCACCCCAAGCAGGCACACACAATGGACCCCCAGCTTCGGCTGCTGTTGGAAGTCAGCTATGAAGCAATTGTGGATGGAGGTATCAACCCAGCCTCA…
pDL027 (G113S)
pAR440 (G113M)
pAR442 (G113F)
pDL030 (G113W)
(mouseFAS, Strep-and His-tagged)
Position 113 highlighted
pAR435 (mFAS/’TesA)	MSAWSHPQFEKGGGSGGGSGGSAWSHPQFEKGAGSEEVVIAGMSGKLPESENLQEFWANLIGGVDMVTDDDRRWKAGLYGLPKRSGKLKDLSKFDASFFGVHPKQAHTMDPQLRLLLEVSYEAIVDGGINPASLRGTNTGVWVGVSG/S/M/F/WSEASEALSRDPETLLGYSMVGCQRAMMANRLSFFFDFKGPSIALDTACSSSLLALQNAYQAIRSGECPAALVGGINLLLKPNTSVQFMKLGMLSPDGTCRSFDDSGSGYCRSEAVVAVLLTKKSLARRVYATILNAGTNTDGSKEQGVTFPSGEVQEQLICSLYQPAGLAPESLEYIEAHGTGTKVGDPQELNGITRSLCAFRQAPLLIGSTKSNMGHPEPASGLAALTKVLLSLEHGVWAPNL…
pAR436
(mFAS/’TesA_L109P)
pDL017
(mFAS/’TesA_4x)
pDL021
(mFASG113S/’TesA)
pDL028
(mFASG113S/’TesA_L109P)
pDL029
(mFASG113S/’TesA_4x)
pDL007
(mFASG113M/’TesA)
pDL010
(mFASG113M/’TesA_L109P)
pDL018
(mFASG113M/’TesA_4x)
pDL008
(mFASG113F/’TesA)
pDL011
(mFASG113F/’TesA_L109P)
pDL019
(mFASG113F/’TesA_4x)
pDL026
(mFASG113W/’TesA)
pDL031
(mFASG113W/’TesA_L109P)
pDL032
(mFASG113W/’TesA_4x)
(StrepI_mouseFAS/’TesA_H8)
Position 113 Highlighted in red
TesA_L109 highlighted in blue
Positions for TesA4x highlighted in green
pAR435 (mFAS/’TesA)	ATGAGCGCTTGGAGCCATCCACAATTTGAGAAGGGTGGAGGTTCTGGCGGTGGATCGGGAGGTTCAGCGTGGAGCCACCCGCAGTTCGAAAAAGGCGCCGGATCCGAGGAGGTGGTGATAGCCGGTATGTCGGGGAAGTTGCCCGAGTCAGAGAACCTACAGGAGTTCTGGGCCAACCTCATTGGTGGTGTGGACATGGTCACAGATGATGACAGGAGATGGAAGGCTGGGCTCTATGGATTACCCAAGCGGTCTGGAAAGCTGAAGGATCTCTCCAAGTTCGACGCCTCCTTTTTTGGGGTCCACCCCAAGCAGGCACACACAATGGACCCCCAGCTTCGGCTGCTGTTGGAAGTCAGCTATGAAGCAATTGTGGATGGAGGTATCAACCCAGCCTCA…
pAR436
(mFAS/’TesA_L109P)
pDL017
(mFAS/’TesA_4x)
pDL021
(mFASG113S/’TesA)
pDL028
(mFASG113S/’TesA_L109P)
pDL029
(mFASG113S/’TesA_4x)
pDL007
(mFASG113M/’TesA)
pDL010
(mFASG113M/’TesA_L109P)
pDL018
(mFASG113M/’TesA_4x)
pDL008
(mFASG113F/’TesA)
pDL011
(mFASG113F/’TesA_L109P)
pDL019
(mFASG113M/’TesA_4x)
pDL026
(mFASG113W/’TesA)
pDL031
(mFASG113W/’TesA_L109P)
pDL032
(mFASG113W/’TesA_4x)
(StrepI_mouseFAS/’TesA_H8)
Position 113 Highlighted in red
TesA_L109 highlighted in blue
Positions for TesA4x highlighted in green
Codon-optimized sequence for O. polymorpha (mFASg113m_TesA)	ATGTCTGCCGGCGCTGGCTCGGAAGAGGTGGTGATCGCCGGCATGTCGGGCAAGCTGCCTGAGTCGGAGAACCTGCAAGAGTTCTGGGCCAACCTGATCGGCGGCGTGGACATGGTGACCGACGATGACCGCAGATGGAAAGCCGGCCTGTATGGACTGCCAAAGAGATCTGGCAAGTTGAAGGACCTGTCGAAGTTCGACGCCTCGTTCTTCGGCGTGCACCCAAAGCAAGCCCACACCATGGACCCACAGCTGAGACTGTTGCTGGAGGTGTCGTACGAGGCCATCGTGGACGGCGGCATTAACCCTGCCTCGCTGAGAGGCACCAACACCGGCGTGTGGGTGGGCGTGTCGATGTCGGAGGCCTCGGAGGCCCTGTCGAGAGACCCTGAGACCCTG…
Codon-optimized sequence for O. polymorpha (SFP)	ATGAAGATTTACGGAATTTATATGGACCGCCCGCTTTCACAGGAAGAAAATGAACGGTTCATGACTTTCATATCACCTGAAAAACGGGAGAAATGCCGGAGATTTTATCATAAAGAAGATGCTCACCGCACCCTGCTGGGAGATGTGCTCGTTCGCTCAGTCATAAGCAGGCAGTATCAGTTGGACAAATCCGATATCCGCTTTAGCACGCAGGAATACGGGAAGCCGTGCATCCCTGATCTTCCCGACGCTCATTTCAACATTTCTCACTCCGGCCGCTGGGTCATTGGTGCGTTTGATTCACAGCCGATCGGCATAGATATCGAAAAAACGAAACCGATCAGCCTTGAGATCGCCAAGCGCTTCTTTTCAAAAACAGAGTACAGCGACCTTTTAGCA…

## Sheet: SI Table 6
Construct	Sequence form start to stop codon
pAR388	MAAAAARKPGSSRPTFASVHGASNGQVTEVHAGDLSLDKFIDAATLAEAPRLPAANTQVRTVLLTGATGFLGRYLALEWLERMDLVDGKLICLVRAKSDTEARARLDKTFDSGDPELLAHYRALAGDHLEVLAGDKGEADLGLDRQTWQRLADTVDLIVDPAALVNHVLPYSQLFGPNALGTAELLRLALTSKIKPYSYTSTIGVADQIPPSAFTEDADIRVISATRAVDDSYANGYSNSKWAGEVLLREAHDLCGLPVAVFRCDMILADTTWAGQLNVPDMFTRMILSLAATGIAPGSFYELAADGARQRAHYDGLPVEFIAEAISTLGAQSQDGFHTYHVMNPYDDGIGLDEFVDWLNESGCPIQRIADYGDWLQRFETALRALPDRQRHSSLLPLL…
(reductase domain of CAR from Mycobacterium Marinum)
pAR388	ATGGCGGCCGCAGCTGCTAGAAAGCCAGGTTCTTCTAGACCAACCTTCGCTTCTGTCCACGGTGCTTCTAACGGTCAAGTCACCGAAGTTCACGCTGGTGACTTGTCCTTGGACAAGTTCATCGATGCTGCTACCTTGGCTGAAGCTCCAAGATTGCCAGCTGCTAACACCCAAGTTAGAACCGTTTTGTTGACCGGTGCTACCGGTTTCTTGGGTAGATACTTGGCTTTGGAATGGTTGGAAAGAATGGACTTGGTCGACGGTAAGTTGATCTGTTTGGTCAGAGCTAAGTCCGACACCGAAGCTAGAGCTAGATTGGACAAGACCTTCGACTCTGGTGACCCAGAATTGTTGGCTCACTACAGAGCTTTGGCTGGTGACCACTTGGAAGTTTTGGCT…
(reductase domain of CAR from Mycobacterium Marinum)
pAR389	MAAATARRPGDGRPTFAGVHGDDAAEVHARDLTLDRFLDDATLAAATALPGPAPEIRTVLLTGATGFLGRYLALEWLERMAMVGGTLICLVRGRDDAAARARLDQIFDSGDPELLRHYRELADRHLEVIAGDKSDAVLGLDRRTWQRLADTVDLIVDPAALVNHVLPYRELFGPNVVGTAELIRLALTGRLKPYLYTSTIAVGAGIAPGQFTEDADIRQISATRTLDDSYANGYATSKWAGEVLLREAHDLCGLPVAVFRCDMILADTSYAGQLNVPDMFTRLILSLVATGIAPLSFYELDAAGHRQRAHYDGLPVEFVAEAVSALGLDVAEDGGFATYHVMNPYDDGIGLDEFVDWLTGAGYPIERVNDYGTWFQRFETAIRGLPERQRQASLLPLLH…
(reductase domain of CAR from Mycobacterium phlei)
pAR389
(reductase domain of CAR from Mycobacterium phlei)	ATGGCGGCCGCAACCGCGCGCCGACCAGGCGACGGACGGCCCACCTTCGCCGGGGTCCACGGCGACGACGCCGCCGAGGTGCACGCCCGCGATCTGACCCTGGACAGGTTCCTCGACGACGCGACGCTGGCCGCCGCGACCGCTCTGCCCGGTCCGGCGCCGGAGATCCGCACGGTGCTGCTGACCGGGGCGACCGGATTCCTCGGCCGCTACCTGGCGCTGGAGTGGCTGGAGCGGATGGCGATGGTCGGCGGCACCCTGATCTGCCTGGTGCGCGGCCGCGACGACGCCGCCGCCCGGGCCCGGCTGGATCAGATCTTCGACTCCGGCGATCCCGAACTGCTGCGCCACTACCGGGAGTTGGCCGACCGCCATCTCGAGGTCATCGCCGGCGACAAG…
pAR390	MAAAAQRTAGDRRPSFTTVHGADATEIRASELTLDKFIDAETLQAAPGLPKVTTEPRTVLLSGANGWLGRFLTLQWLERLAPVGGTLITIVRGRDDAAARARLTQAYDTDPELSRRFAELADRHLRVVAGDIGDPNLGLTPEIWHRLAAEVDLVVHPAALVNHVLPYRQLFGPNVVGTAEVIKLALTERIKPVTYLSTVSVAMGIPDFEEDGDIRTVSPVRPLDGGYANGYGNSKWAGEVLLREAHDLCGLPVATFRSDMILAHPRYRGQVNVPDMFTRLLLSLLITGVAPRSFYIGDGERPRAHYPGLTVDFVAEAVTTLGAQQREGYVSYDVMNPHDDGISLDVFVDWLIRAGHPIDRVDDYDDWVRRFETALTALPEKRRAQTVLPLLHAFRAPQA…
(reductase domain of CAR from Mycobacterium smegmatis)
pAR390	ATGGCGGCCGCAGCGCAGCGCACCGCGGGTGACCGCAGGCCGAGTTTCACCACCGTGCACGGCGCGGACGCCACCGAGATCCGGGCGAGTGAGCTGACCCTGGACAAGTTCATCGACGCCGAAACGCTCCaGGCCGCACCGGGTCTGCCCAAGGTCACCACCGAGCCACGGACGGTGTTGCTCTCGGGCGCCAACGGCTGGCTGGGCCGGTTCCTCACGTTGCAGTGGCTGGAACGCCTGGCACCTGTCGGCGGCACCCTCATCACGATCGTGCGGGGCCGCGACGACGCCGCGGCCCGCGCACGGCTGACCCAGGCCTACGACACCGATCCCGAGTTGTCCCGCCGCTTCGCCGAGCTGGCCGACCGCCACCTGCGGGTGGTCGCCGGTGACATCGGC…
(reductase domain of CAR from Mycobacterium smegmatis)
pAR391	MAAAAERNSGAKRPTFTSVHGGGSEIRAADLTLDKFIDARTLAAADSIPHAPVPAQTVLLTGANGYLGRFLCLEWLERLDKTGGTLICVVRGSDAAAARKRLDSAFDSGDPGLLEHYQQLAARTLEVLAGDIGDPNLGLDDATWQRLAETVDLIVHPAALVNHVLPYTQLFGPNVVGTAEIVRLAITARRKPVTYLSTVGVADQVDPAEYQEDSDVREMSAVRVVRESYANGYGNSKWAGEVLLREAHDLCGLPVAVFRSDMILAHSRYAGQLNVQDVFTRLILSLVATGIAPYSFYRTDADGNRQRAHYDGLPADFTAAAITALGIQATEGFRTYDVLNPYDDGISLDEFVDWLVESGHPIQRITDYSDWFHRFETAIRALPEKQRQASVLPLLDAYR…
(reductase domain of CAR from Nocardia iowensis)
pAR391	ATGGCGGCCGCAGCGGAACGCAACTCGGGCGCGAAGCGTCCCACCTTCACCTCGGTGCACGGCGGCGGTTCCGAGATCCGCGCCGCCGATCTGACCCTCGACAAGTTCATCGATGCCCGCACCCTGGCCGCCGCCGACAGCATTCCGCACGCGCCGGTGCCAGCGCAGACGGTGCTGCTGACCGGCGCGAACGGCTACCTCGGCCGGTTCCTGTGCCTGGAATGGCTGGAGCGGCTGGACAAGACGGGTGGCACGCTGATCTGCGTCGTGCGCGGTAGTGACGCGGCCGCGGCCCGTAAACGGCTGGACTCGGCGTTCGACAGCGGCGATCCCGGCCTGCTCGAGCACTACCAGCAACTGGCCGCACGGACCCTGGAAGTCCTCGCCGGTGATATCGGC…
(reductase domain of CAR from Nocardia iowensis)
pAR392	MAAASERDSGSRPTAATVHGDDGLLRADDLALEAFLDPATLDAAAHLPSALEPPRTVLLTGANGYLGRFLALEWLQRLDVSGGTLICLIRGSDADSARRRLDAVFATGDPELEAHYRELAERRLRVLPGDIGEPNLGLREQDWRDLAETVDLIVHPAALVNHVLPYAQLFGPNVVGTAEVIRLALTSRLKPVTYLSTVAVSAGIDPETFTEDGDIREISPVRRLDDGYANGYGNSKWAGEVLLRNAHDRFGLPVAVFRSDMILAHSRYAGQLNVPDMFTRLLLSVLATGLAPGSFHDAHGERHRAHYDGLPADFTAAAVTTLGSRVTSGYETYDVLNPHDDGISLDTFVDWLIEAGHPIDRIDDYAEWFARFDTALRALPEHQRQHSLLPLLHAYRRPT…
(reductase domain of CAR from Nocardia otitidiscaviarum)
pAR392	ATGGCGGCCGCAAGCGAACGCGATTCCGGCAGTCGTCCGACCGCCGCCACGGTGCACGGCGACGACGGCCTGCTGCGGGCCGACGATCTCGCCCTGGAGGCATTCCTCGACCCGGCGACCCTGGACGCGGCCGCGCATCTGCCGAGCGCGCTGGAGCCGCCGCGCACGGTTCTGCTGACCGGCGCCAACGGCTACCTCGGCCGCTTCCTCGCCCTGGAATGGCTACAGCGCCTGGACGTCTCGGGCGGTACTCTGATCTGCCTGATCCGCGGCAGTGACGCCGACAGTGCTCGGCGCCGTCTCGACGCGGTCTTCGCCACCGGTGATCCGGAGCTGGAAGCCCACTACCGCGAACTCGCCGAGCGGCGGCTGCGTGTCCTGCCCGGCGATATCGGTGAA…
(reductase domain of CAR from Nocardia otitidiscaviarum)
pAR393	MAAAKARSGGVAAPTADSVHGVGASVARATDLTLEKFIDPELLALAPTLPAATGEPNTVLLTGSTGYLGRFLLLDWLRRVAPHGGTVIALVRGADADDARRRVTAAIGDSDPDLTQEFTSLAEHHLHVIAGDFGSPALGLDDATWSDLAGRVDHVVHCGALVNHVLPYDQLFGPNVVATGEVVRLALTTRRKSVDYVSTVAVVPQDDGRVLVEDDDVRELGAERRIGADAYANGYAVSKWAGEVLLHEAADLADLPVRVFRSDMILAHSRFHGQFNEVDQFTRLLLSIAETGLAPASFYTPDPSGHRPHYDGLPVDFTAEAITTLSAAGRSGYRTFHVLNANDDGVSLDSFVDWIAASGRSIERIDDYDTWFARFEQALQQLPDEARQRSVLPLLHAVR…
(reductase domain of CAR from Tsukamurella paurometabola)
pAR393	ATGGCGGCCGCAAAGGCTCGATCGGGTGGCGTCGCGGCACCGACCGCCGACTCGGTGCACGGCGTGGGTGCGAGCGTCGCCCGGGCCACCGACCTGACGCTGGAGAAGTTCATCGACCCCGAGCTCCTCGCGCTCGCGCCGACGCTTCCCGCGGCGACCGGTGAGCCGAACACCGTGCTGCTCACCGGATCCACCGGCTACCTCGGCCGCTTCCTGCTGCTGGACTGGTTGCGACGGGTCGCTCCGCACGGCGGCACCGTGATCGCGCTGGTGCGCGGCGCCGACGCCGACGATGCGCGACGCCGCGTCACGGCCGCGATCGGTGACTCGGATCCTGACCTGACACAAGAGTTCACGTCACTCGCGGAGCATCACCTCCACGTGATCGCCGGTGACTTC…
(reductase domain of CAR from Tsukamurella paurometabola)
pMMH12	MAAQGTLDNEHHVMEALVEKYTRDLPTPKQNKPAPADEGQVVVITGTTGGIGSYLIDICSSSSRVSKIICLNRSEDGKARQTASSSGRGLSTDFSKCEFYHADMSRADLGLGPEVYSRLLSEVDRVIHNQWPVNFNIAVESFEPHIRGCRNLVDFSYKADKNVPIVFVSSIGTVDRWHDEDRIVPEASLDDLSLAAGGYGQSKLVSSLIFDKAAEVSGVPTEVVRVGQVAGPSSEKGYWNKQEWLPSIVASSAYLGVLPDSLGQMTTIDWTPIEAIAKLLLEVSGVIDNVPLDKINGYFHGVNPERTSWSALAPAVQEYYGDRIQKIVPLDEWLEALEKSQEKAEDVTRNPGIKLIDTYRTWSEGYKKGTKFVPLDMTRTKEYSKTMREMHAVTPELMK…
(reductase domain of CAR from Neurospora crassa)
pMMH12	ATGGCGGCCCAGGGCACCCTGGACAATGAACATCACGTGATGGAAGCACTGGTTGAAAAATATACCCGTGATCTGCCGACGCCGAAACAGAACAAACCGGCTCCGGCGGACGAAGGTCAAGTCGTGGTTATTACCGGTACCACGGGTGGCATCGGCTCCTACCTGATTGATATCTGCTCCTCATCGAGCCGCGTGTCCAAAATTATCTGTCTGAATCGTTCAGAAGATGGCAAAGCGCGCCAGACGGCCTCTAGTTCCGGTCGTGGCCTGAGCACCGACTTTTCTAAATGCGAATTCTATCATGCAGATATGAGCCGCGCTGACCTGGGTCTGGGTCCGGAAGTGTACAGTCGTCTGCTGTCCGAAGTGGATCGCGTTATTCATAACCAGTGGCCGGTC…
(reductase domain of CAR from Neurospora crassa)
pAR394	MAAAAAKTGSLPAHDVTVEMEADAVLDAEIALGKALPPVTGALRTILLTGATGFLGAFLLEELCRRTDARIYCLVRSKTEQEGMNRIRKNLESYSLWNEALAPRIVPVRGDIGQPLLGLSEKEFQRLSEEIDAIYHNGALVNFLYPYESMRAANVLGTREILRLATRTRIKPLHYVSTVSVLPLGRKAPIREDEPLEGPSSLVGGYAQSKWVAEKLVREASRRGLPVTILRPGRVTGHSRTGAWNTDDLVCRTLKGCVRMGVAPSVDALLDLTPVDYVSSAIVDLSMRPESIGQTYHLVNPQFVRADEMWNYMRAFGYGLRVLPYDQWLSELGSAASSDSELGDLLMFLQQVPPEDRSVGGPRMVVCDSGDTLKALGGTGTSCPSVDASLISTYLSSLV…
(reductase domain of PKS/NRPS from Stigmatella aurantiaca)
pAR394	ATGGCGGCCGCAGCCGCGAAGACAGGCTCGCTGCCAGCCCACGATGTGACGGTGGAGATGGAAGCAGATGCTGTGCTGGATGCCGAGATCGCGCTGGGCAAGGCACTTCCGCCCGTGACGGGGGCTTTGCGCACCATCCTGCTGACCGGCGCCACGGGCTTCCTCGGTGCTTTCTTGCTGGAGGAACTCTGCCGCAGGACGGACGCGCGCATTTATTGCTTGGTGCGCTCCAAGACAGAGCAGGAGGGGATGAACAGGATTCGCAAGAACCTGGAGAGCTACTCCCTGTGGAACGAGGCTCTGGCGCCTCGCATCGTTCCTGTCCGAGGAGATATTGGCCAACCGTTGTTGGGACTCTCGGAGAAGGAGTTCCAGCGGCTCTCGGAAGAGATTGACGCC…
(reductase domain of PKS/NRPS from Stigmatella aurantiaca)
pAR395	MAAARDARPTSDPRLVSVHGDNPTEVHASDLTLDRFIDADTLATAVNLPGPSPELRTVLLTGATGFLGRYLVLELLRRLDVDGRLICLVRAESDEDARRRLEKTFDSGDPELLRHFKELAADRLEVVAGDKSEPDLGLDQPMWRRLAETVDLIVDSAAMVNAFPYHELFGPNVAGTAELIRIALTTKLKPFTYVSTADVGAAIEPSAFTEDADIRVISPTRTVDGGWAGGYGTSKWAGEVLLREANDLCALPVAVFRCGMILADTSYAGQLNMSDWVTRMVLSLMATGIAPRSFYEPDSEGNRQRAHFDGLPVTFVAEAIAVLGARVAGSSLAGFATYHVMNPHDDGIGLDEYVDWLIEAGYPIRRIDDFAEWLQRFEASLGALPDRQRRHSVLPMLLA…
(reductase domain of PKS/NRPS from Mycobacterium tuberculosis)
pAR395	ATGGCGGCCGCACGAGATGCCCGACCGACCAGCGATCCGCGCTTGGTGTCTGTGCACGGCGACAACCCCACCGAGGTGCATGCCAGCGACCTCACGCTGGACCGGTTCATCGACGCCGACACGCTGGCCACCGCCGTCAACCTGCCGGGCCCGAGCCCCGAGCTACGGACGGTCCTGCTGACGGGCGCGACGGGTTTCCTCGGACGGTATCTGGTCCTTGAATTGCTGCGGCGGCTGGACGTCGACGGCAGGCTGATCTGTTTGGTGCGGGCGGAGTCCGACGAGGATGCGCGGCGTCGTCTGGAGAAGACCTTCGATAGCGGTGACCCGGAATTGCTGCGGCACTTCAAGGAGCTTGCCGCCGACCGGCTGGAGGTCGTCGCAGGCGACAAGAGCGAA…
(reductase domain of PKS/NRPS from Mycobacterium tuberculosis)
pAR396	MAAAHDAGERTDRVSFAAVHGSDVTEVHARDLTLDKFIDAPTLRTATTLPRPDGAVQTVLLTGATGFLGRYLLLEWLRQLRRVDDKVICLVRGKSDEDARRRLEATFDTDPLLRKHFNELATERLQVVAGDKGQPNLGLDEQTWQRLAESVDLIVDSAAFVNSVLPYSELFGPNVVGTAELIRFALTSKLKPFNFVSTSDVGRQIEPSRFTEQADIRLVSATRKIEVGYANGYGNSKWAGEVLLREAHDHCGLPVAVFRSGMIMVDPTYAGQLNVTDTVSRMVLSIVATGVAPGSFYQRGDNGERQRAHFDGLPVDFVAQAITKLGWQVARSVTDSTASGFETYHVMNPHDDGIGIDTYIDWLIEAGYPIERIEDFGEWLQRFEAALQGLSDQQRQNSV…
(reductase domain of PKS/NRPS from Mycobacterium smegmatis)
pAR396	ATGGCGGCCGCACACGACGCCGGTGAGCGGACCGACAGGGTCAGCTTCGCAGCGGTGCACGGCAGCGACGTCACCGAGGTGCATGCGCGCGATCTGACACTGGACAAGTTCATCGACGCTCCGACACTGCGGACCGCGACGACCCTGCCCCGACCCGACGGCGCCGTGCAGACGGTCCTCCTGACCGGGGCCACCGGATTCCTAGGGCGCTACCTGCTGCTGGAATGGCTGAGGCAGTTGCGGCGTGTCGACGACAAGGTGATCTGCCTGGTGCGCGGAAAGTCCGACGAGGACGCCCGCAGGCGCCTCGAGGCCACTTTCGACACAGATCCGTTGCTACGCAAGCATTTCAACGAACTGGCCACCGAGCGCCTGCAGGTCGTCGCGGGCGACAAGGGA…
(reductase domain of PKS/NRPS from Mycobacterium smegmatis)
pMMH05	MAADIGEEDLDLTDDIIKNYNYGEINELLQENTWENFFDGENLELGNVLLTGATGFLGIHILYEFIKSEEGKIYCMLRKGKFDSCQERLIDVMNDYFDEDFTDLVGSRIIPIEGDITEIDDFKQLEDEPIDTVINSAALVKHYTADDYIFRVNVDGVINGLKFAQTRNNIKYVQISTISVLSSYSLNEEAYPNQEYDERTLYYEQDLENKYVCSKFLAERAVLQAATKGLPVKIIRVGNLMSRYSDGVFQKNYDTNAFLNNIKTIKKLGAMNPAMASEKVDMSQIDYVAKGILALSKTPEKSRVFHCMNNHYISHRDIVDALNTYGYGIEEVDFEEFKQIYEQNMNENIQGIITADFSIDDFDEEDDFEENVEIEQTVDILHSLGFDWPEADEEYLKRL…
(reductase domain of NRPS from Methanobrevibacter ruminantium)
pMMH05	ATGGCGGCCGACATTGGCGAAGAGGACTTGGATTTAACTGATGATATCATCAAAAACTACAATTATGGCGAAATCAATGAGCTTCTCCAAGAGAATACATGGGAAAACTTCTTTGATGGTGAAAATCTGGAATTGGGCAATGTCCTATTGACTGGAGCTACAGGATTTTTAGGAATCCATATCCTATATGAATTCATCAAAAGTGAGGAAGGAAAGATCTATTGTATGTTAAGGAAAGGCAAGTTTGATTCCTGTCAGGAACGGTTGATTGATGTGATGAATGATTACTTTGATGAGGATTTCACTGATCTCGTCGGCTCACGCATCATTCCAATCGAAGGGGACATAACTGAAATCGATGATTTTAAACAGCTTGAGGATGAGCCTATTGATACGGTG…
(reductase domain of NRPS from Methanobrevibacter ruminantium)

## Sheet: SI Table 7
Construct	Sequence form start to stop codon
pMMH01	MSAWSHPQFEKGGGSGGGSGGSAWSHPQFEKGAGSEEVVIAGMSGKLPESENLQEFWANLIGGVDMVTDDDRRWKAGLYGLPKRSGKLKDLSKFDASFFGVHPKQAHTMDPQLRLLLEVSYEAIVDGGINPASLRGTNTGVWVGVSG/WSEASEALSRDPETLLGYSMVGCQRAMMANRLSFFFDFKGPSIALDTACSSSLLALQNAYQAIRSGECPAALVGGINLLLKPNTSVQFMKLGMLSPDGTCRSFDDSGSGYCRSEAVVAVLLTKKSLARRVYATILNAGTNTDGSKEQGVTFPSGEVQEQLICSLYQPAGLAPESLEYIEAHGTGTKVGDPQELNGITRSLCAFRQAPLLIGSTKSNMGHPEPASGLAALTKVLLSLEHGVWAPNLHFHNPN…
(mouseFAS_∆TE_CAR-TR_Mphi, Strep-and His-tagged)
Position 113 highlighted
pMMH01	ATGAGCGCTTGGAGCCATCCACAATTTGAGAAGGGTGGAGGTTCTGGCGGTGGATCGGGAGGTTCAGCGTGGAGCCACCCGCAGTTCGAAAAAGGCGCCGGATCCGAGGAGGTGGTGATAGCCGGTATGTCGGGGAAGTTGCCCGAGTCAGAGAACCTACAGGAGTTCTGGGCCAACCTCATTGGTGGTGTGGACATGGTCACAGATGATGACAGGAGATGGAAGGCTGGGCTCTATGGATTACCCAAGCGGTCTGGAAAGCTGAAGGATCTCTCCAAGTTCGACGCCTCCTTTTTTGGGGTCCACCCCAAGCAGGCACACACAATGGACCCCCAGCTTCGGCTGCTGTTGGAAGTCAGCTATGAAGCAATTGTGGATGGAGGTATCAACCCAGCCTCA…
(mouseFAS_∆TE_CAR-TR_Mphi, Strep-and His-tagged)
Position 113 highlighted
pMMH02	MSAWSHPQFEKGGGSGGGSGGSAWSHPQFEKGAGSEEVVIAGMSGKLPESENLQEFWANLIGGVDMVTDDDRRWKAGLYGLPKRSGKLKDLSKFDASFFGVHPKQAHTMDPQLRLLLEVSYEAIVDGGINPASLRGTNTGVWVGVSG/WSEASEALSRDPETLLGYSMVGCQRAMMANRLSFFFDFKGPSIALDTACSSSLLALQNAYQAIRSGECPAALVGGINLLLKPNTSVQFMKLGMLSPDGTCRSFDDSGSGYCRSEAVVAVLLTKKSLARRVYATILNAGTNTDGSKEQGVTFPSGEVQEQLICSLYQPAGLAPESLEYIEAHGTGTKVGDPQELNGITRSLCAFRQAPLLIGSTKSNMGHPEPASGLAALTKVLLSLEHGVWAPNLHFHNPN…
(mouseFAS_∆TE_CAR-TR_Noti, Strep-and His-tagged)
Position 113 highlighted
pMMH02	ATGAGCGCTTGGAGCCATCCACAATTTGAGAAGGGTGGAGGTTCTGGCGGTGGATCGGGAGGTTCAGCGTGGAGCCACCCGCAGTTCGAAAAAGGCGCCGGATCCGAGGAGGTGGTGATAGCCGGTATGTCGGGGAAGTTGCCCGAGTCAGAGAACCTACAGGAGTTCTGGGCCAACCTCATTGGTGGTGTGGACATGGTCACAGATGATGACAGGAGATGGAAGGCTGGGCTCTATGGATTACCCAAGCGGTCTGGAAAGCTGAAGGATCTCTCCAAGTTCGACGCCTCCTTTTTTGGGGTCCACCCCAAGCAGGCACACACAATGGACCCCCAGCTTCGGCTGCTGTTGGAAGTCAGCTATGAAGCAATTGTGGATGGAGGTATCAACCCAGCCTCA…
(mouseFAS_∆TE_CAR-TR_Noti, Strep-and His-tagged)
Position 113 highlighted
pAR401	MSAWSHPQFEKGGGSGGGSGGSAWSHPQFEKGAGSEEVVIAGMSGKLPESENLQEFWANLIGGVDMVTDDDRRWKAGLYGLPKRSGKLKDLSKFDASFFGVHPKQAHTMDPQLRLLLEVSYEAIVDGGINPASLRGTNTGVWVGVSG/WSEASEALSRDPETLLGYSMVGCQRAMMANRLSFFFDFKGPSIALDTACSSSLLALQNAYQAIRSGECPAALVGGINLLLKPNTSVQFMKLGMLSPDGTCRSFDDSGSGYCRSEAVVAVLLTKKSLARRVYATILNAGTNTDGSKEQGVTFPSGEVQEQLICSLYQPAGLAPESLEYIEAHGTGTKVGDPQELNGITRSLCAFRQAPLLIGSTKSNMGHPEPASGLAALTKVLLSLEHGVWAPNLHFHNPN…
(mouseFAS_∆TE_CAR-TR_Msme, Strep-and His-tagged)
Position 113 highlighted
pAR401	ATGAGCGCTTGGAGCCATCCACAATTTGAGAAGGGTGGAGGTTCTGGCGGTGGATCGGGAGGTTCAGCGTGGAGCCACCCGCAGTTCGAAAAAGGCGCCGGATCCGAGGAGGTGGTGATAGCCGGTATGTCGGGGAAGTTGCCCGAGTCAGAGAACCTACAGGAGTTCTGGGCCAACCTCATTGGTGGTGTGGACATGGTCACAGATGATGACAGGAGATGGAAGGCTGGGCTCTATGGATTACCCAAGCGGTCTGGAAAGCTGAAGGATCTCTCCAAGTTCGACGCCTCCTTTTTTGGGGTCCACCCCAAGCAGGCACACACAATGGACCCCCAGCTTCGGCTGCTGTTGGAAGTCAGCTATGAAGCAATTGTGGATGGAGGTATCAACCCAGCCTCA…
(mouseFAS_∆TE_CAR-TR_Msme, Strep-and His-tagged)
Position 113 highlighted
