# Supplementary material for: Engineering metazoan fatty acid synthase to control chain length applied in yeast
Source: Nat Chem Biol. 2026 Jan 7;22(7):1078–86. doi: 10.1038/s41589-025-02105-w (PMC13303079; doi:10.1038/s41589-025-02105-w)
Supplement: Supplementary file 4 — Statistical source data. [file 41589_2025_2105_MOESM4_ESM.xlsx]

## Sheet: Figure 2b
Concentration in mg/L		Mean	SD	Replicate_1	Replicate_2	Replicate_3		Normalized Fluorescence
mFAS_WT	C6	0.115207	0.199545	0	0	0.345622		Time [s]	Blank	mFAS_WT	mFAS_TesA
mFAS_TesA		0.151315	0.15577	0.142757	0	0.311187		0	Injection	Injection	Injection
								8	1	1	1
mFAS_WT	C8	0.256618	0.144131	0.382868	0.287404	0.0995811		16	0.987987	0.968704	0.982237
mFAS_TesA		0.292424	0.130771	0.379473	0.355754	0.142045		24	0.984884	0.939302	0.96493
								32	0.986282	0.934672	0.941741
mFAS_WT	C10	0.0312572	0.0541391	0	0.0937716	0		40	0.982069	0.931078	0.921236
mFAS_TesA		0.327814	0.286479	0.453334	0	0.530109		48	0.982761	0.923089	0.907002
								56	0.987166	0.914045	0.899771
mFAS_WT	C12	0.127247	0.131439	0	0.11923	0.262511		64	0.983342	0.897665	0.89403
mFAS_TesA		5.55412	2.06867	4.14962	4.58307	7.92967		72	0.986464	0.886129	0.87851
								80	0.982756	0.87152	0.865603
mFAS_WT	C14	4.47964	0.848146	3.85981	4.13289	5.44622		88	0.984927	0.855067	0.856045
mFAS_TesA		22.7528	4.21076	19.8371	20.841	27.5803		96	0.987247	0.836122	0.847177
								104	0.981858	0.821198	0.837593
mFAS_WT	C16	39.2229	7.27796	32.1329	38.8604	46.6753		112	0.979384	0.806119	0.828587
mFAS_TesA		23.8725	5.3029	21.0203	20.6062	29.9911		120	0.980532	0.790004	0.818176
								128	0.981133	0.776231	0.804526
mFAS_WT	C18	3.54887	2.00229	1.27856	4.30536	5.0627		136	0.978472	0.765263	0.794955
mFAS_TesA		2.07569	0.432168	2.20697	1.5931	2.42699		144	0.981637	0.750505	0.778886
								152	0.989015	0.741487	0.761588
								160	0.981099	0.733463	0.747594
								168	0.983457	0.721564	0.729495
								176	0.981935	0.708197	0.718473
								184	0.98206	0.699213	0.706686
								192	0.98291	0.686764	0.692059
								200	0.984889	0.677443	0.685062
								208	0.984687	0.664938	0.673633
								216	0.97852	0.653095	0.661129
								224	0.981358	0.64543	0.649231
								232	0.976627	0.63811	0.633711
								240	0.979985	0.62954	0.62513
								248	0.979062	0.622029	0.615679
								256	0.976387	0.612828	0.602985
								264	0.979802	0.608914	0.595129
								272	0.977876	0.597314	0.58006
								280	0.977713	0.592534	0.575872
								288	0.977232	0.580545	0.566977
								296	0.974807	0.574203	0.554925
								304	0.971877	0.564029	0.545791
								312	0.97582	0.561716	0.541771
								320	0.967006	0.551682	0.534477
								328	0.971209	0.546727	0.52549
								336	0.975489	0.538639	0.520845
								344	0.979764	0.531158	0.518807
								352	0.971997	0.52397	0.510142
								360	0.973851	0.51861	0.50659
								368	0.970268	0.509443	0.501358
								376	0.968111	0.506336	0.495471
								384	0.969331	0.50019	0.49138
								392	0.973961	0.49325	0.48716
								400	0.977093	0.4899	0.480623
								408	0.975013	0.485257	0.47267
								416	0.973299	0.478616	0.464404
								424	0.972607	0.473187	0.459008
								432	0.974499	0.468911	0.457867
								440	0.972689	0.465881	0.45228
								448	0.976137	0.45842	0.443695
								456	0.968716	0.45685	0.441519
								464	0.970311	0.447968	0.440365
								472	0.970662	0.443252	0.434872
								480	0.971469	0.441729	0.429409
								488	0.969739	0.436244	0.425729
								496	0.968908	0.432851	0.422377
								504	0.971469	0.426083	0.416538
								512	0.966199	0.425579	0.414
								520	0.969576	0.4203	0.407086
								528	0.966939	0.417282	0.403216
								536	0.968289	0.416062	0.39993
								544	0.969437	0.40957	0.399183
								552	0.969845	0.403467	0.396073
								560	0.967054	0.401973	0.393092
								568	0.963826	0.398504	0.386679
								576	0.967842	0.395397	0.384454
								584	0.964456	0.392345	0.378722
								592	0.965402	0.386985	0.375825
