# Supplementary material for: Engineering metazoan fatty acid synthase to control chain length applied in yeast
Source: Nat Chem Biol. 2026 Jan 7;22(7):1078–86. doi: 10.1038/s41589-025-02105-w (PMC13303079; doi:10.1038/s41589-025-02105-w)
Supplement: Supplementary file 5 — Statistical source data. [file 41589_2025_2105_MOESM5_ESM.xlsx]

## Sheet: Figure 3d
average	KS_WT	G113S	G113M	G113F	G113W	Error	KS_WT	G113S	G113M	G113F	G113W
C2	0.0613564	0.0681956	0.0715257	0.0390362	0.0404185	C2	0.00359722	0.00641425	0.0105829	0.00378619	0.0150839
C4	0.113137	0.123026	0.130196	0.150528	0.170687	C4	0.0112829	0.00307931	0.0100573	0.00902005	0.0318341
C6	0.148594	0.148884	0.155534	0.0544392	0.0607949	C6	0.01672	0.0130347	0.0188994	0.00293015	0.0117754
C8	0.249273	0.182266	0.26239	0.0268323	0.0185784	C8	0.060413	0.0125513	0.0787291	0.00277272	0.00366982
C10	0.300004	0.154698	0.139586	0.00530876	0.00482114	C10	0.027484	0.0130274	0.0130213	0.00292934	0.00487594

## Sheet: Figure 3e
Normalized Activity	Mean	SD	Replicate 1	Replicate 2	Replicate 3
KS_WT	1	0.139569	1.07898	1.08217	0.83885
G113S	0.325043	0.0772503	0.249246	0.403669	0.322215
G113M	1.1963	0.123147	1.30334	1.06171	1.22383
G113F	0.230707	0.026341	0.225492	0.259265	0.207363
G113W	0.0289038	0.00998964	0.0404315	0.0234977	0.0227823

## Sheet: Figure 3f
Concentration in mg/L		Mean	SD	Replicate 1	Replicate 2	Replicate 3
KS_WT	C6	0.115207	0.199545	0	0	0.345622
	C8	0.256618	0.144131	0.382868	0.287404	0.0995811
	C10	0.0312572	0.0541391	0	0.0937716	0
	C12	0.127247	0.131439	0	0.11923	0.262511
	C14	4.47964	0.848146	3.85981	4.13289	5.44622
	C16	39.2229	7.27796	32.1329	38.8604	46.6753
	C18	3.54887	2.00229	1.27856	4.30536	5.0627
G113S	C6	0.00238014	0.00352093	0.000715723	0	0.00642471
	C8	0.00577024	0.00999436	0.0173107	0	0
	C10	0.31249	0.189341	0.10519	0.476306	0.355975
	C12	0	0	0	0	0
	C14	7.90351	2.37831	5.19564	9.6536	8.86129
	C16	15.4091	4.50326	10.2523	18.5666	17.4083
	C18	2.54834	1.43812	1.20369	2.37681	4.06454
G113M	C6	0	0	0	0	0
	C8	0.0946035	0.163858	0.283811	0	0
	C10	0.157884	0.232172	0.424464	0	0.0491875
	C12	0.371915	0.158649	0.247775	0.317316	0.550654
	C14	19.2852	1.47833	18.8184	18.0966	20.9406
	C16	22.776	0.856008	23.0881	21.8077	23.4321
	C18	1.31103	0.482238	1.52227	1.6516	0.75922
G113F	C6	0	0	0	0	0
	C8	0	0	0	0	0
	C10	3.41182	0.232063	3.66622	3.21172	3.35751
	C12	3.10225	1.04225	4.22672	2.16857	2.91146
	C14	1.92371	0.935106	0.874309	2.66862	2.2282
	C16	4.06308	3.30196	0.250628	6.01216	5.92646
	C18	0.756503	0.760744	0.74809	0	1.52142
G113W	C6	0.00282984	0.00245605	0.00440655	0.00408298	0
	C8	0.0623483	0.10799	0	0.187045	0
	C10	2.92331	2.1218	0.578777	4.71153	3.47962
	C12	1.02769	1.49304	2.74031	0	0.34276
	C14	0.744925	0.23134	0.958382	0.49911	0.777282
	C16	1.3094	1.14091	1.8385	2.0897	0
	C18	1.59007	1.42633	2.75682	2.01339	0
