# Supplementary material for: Engineering metazoan fatty acid synthase to control chain length applied in yeast
Source: Nat Chem Biol. 2026 Jan 7;22(7):1078–86. doi: 10.1038/s41589-025-02105-w (PMC13303079; doi:10.1038/s41589-025-02105-w)
Supplement: Supplementary file 6 — Statistical source data. [file 41589_2025_2105_MOESM6_ESM.xlsx]

## Sheet: Figure 4a
KS_WT	Mean	SD	Replicate 1	Replicate 2	Replicate 3
TesAL109P	0.0817155	0.00951867	0.0708853	0.0887539	0.0855074
TesA	0.983242	0.23791	1.22458	0.976236	0.748912
TesA4x	0.683688	0.0107671	0.684499	0.672538	0.694027
G113S
TesAL109P	0.0879636	0.111221	0.012346	0.0358747	0.21567
TesA	0.133853	0.0410946	0.101051	0.179949	0.120558
TesA4x	0.93404	0.0757661	0.859829	0.931019	1.01127
G113M
TesAL109P	0.151944	0.0312974	0.131058	0.136845	0.187928
TesA	1.36691	0.119158	1.3031	1.50438	1.29325
TesA4x	0.575116	0.0812863	0.535881	0.668577	0.52089
G113F
TesAL109P	0.0440884	0.00331199	0.0404514	0.0469308	0.0448831
TesA	0.381131	0.059852	0.31318	0.404188	0.426025
TesA4x	0.207463	0.036438	0.222083	0.23432	0.165985
G113W
TesAL109P	0.00605253	0.00810013	-0.00290078	0.00818595	0.0128724
TesA	0.0723918	0.0533942	0.0256746	0.130594	0.0609071
TesA4x	0.177182	0.0845524	0.0860825	0.19232	0.253142

## Sheet: Figure 4b
Mean Concentration in mg/L	C6	C8	C10	C12	C14	C16	C18
mFAS_G113W_'TesA_4x	0	19.5173	0.645516	1.14165	0.266071	0.228065	0.502142
mFAS _G113W_'TesA	0.00794532	6.57619	1.48737	0	0.491012	0	0
mFAS_G113W_'TesA_L109P	0.00160629	0.226103	0.870025	0.686583	0.111322	1.8219	1.69342
mFAS_G113F _'TesA_4x	0.00148317	22.3419	3.79415	0	0	0	0
mFAS_G113F_'TesA	0.674179	15.3952	23.2861	1.00387	0.113262	0	0.940921
mFAS _G113F_'TesA_L109P	0	0.728155	5.90978	6.92164	0.987612	2.06289	1.43218
mFAS_G113M_'TesA_4x	0	0.802886	10.7441	13.8596	5.85832	0	0
mFAS_G113M_'TesA	0.335951	0.509389	2.63357	29.3273	24.9817	0.607984	0
mFAS_G113M_'TesA_L109P	0	0	0.555274	1.13403	3.07003	11.1914	3.37178
mFAS _G113S_'TesA_4x	0.0110071	0.809267	8.2384	17.3758	9.14532	4.35096	5.20541
mFAS _G113S_'TesA	0	0.0480499	0.821826	14.0529	8.07663	0.663386	0.701295
mFAS_G113S_'TesA_L109P	0	0.66839	0.00477037	1.12234	2.45024	12.073	12.0392
mFAS_'TesA_4x	0	1.08977	2.29879	7.56403	9.70194	5.28817	0.470804
mFAS_'TesA	0.133832	0.292424	0.27423	5.55412	22.7528	23.8725	2.07569
mFAS_'TesA_L109P	0.18184	0.595432	0	0	0.651687	0.71108	8.27757
