# Supplementary material for: Engineering metazoan fatty acid synthase to control chain length applied in yeast
Source: Nat Chem Biol. 2026 Jan 7;22(7):1078–86. doi: 10.1038/s41589-025-02105-w (PMC13303079; doi:10.1038/s41589-025-02105-w)
Supplement: Supplementary file 7 — Statistical source data. [file 41589_2025_2105_MOESM7_ESM.xlsx]

## Sheet: Figure5b
NADPH Consumption in 1/min	Mean	SD	Replicate 1	Replicate 2	Replicate 3
#1	0.243757	0.00901002	0.240785	0.236608	0.253877
#2	0.276353	0.0169161	0.264475	0.268863	0.295721
#3	0.375642	0.0234926	0.352459	0.375035	0.399432
#4	0.136254	0.00842073	0.130757	0.132057	0.145948
#5	0.247634	0.00417672	0.250587	0.24468
#6	0.0157297	0.0088636	0.00550647	0.0212634	0.0204191
#7	0.121598	0.00277201	0.118799	0.121653	0.124343
#8	0.00803006	0.00722431	0.0100883	0.0140019	0
#9	0.0237337	0.00954784	0.0134361	0.0322929	0.0254721
#10	0.0138637	0.0131855	0	0.0153453	0.0262458
#11	0.0131619	0.00265607	0.0160523	0.0126051	0.0108285
#9_2	0.0088008	0.00247062	0.00665395	0.0082472	0.0115013

## Sheet: Figure 5d
NADPH Consumption in 1/min		Mean	SD	Replicate 1	Replicate 2	Replicate 3
KS_WT	R2	0.415906	0.0370431	0.396274	0.458633	0.392812
KS_WT	R3	0.11853	0.0319294	0.154037	0.109374	0.0921782
KS_WT	R5	0.211601	0.00978995	0.220046	0.20087	0.213886
G113W	R2	1.04896	0.0345615	1.08846	1.02429	1.03411
G113W	R3	1.28961	0.107716	1.26377	1.19717	1.4079
G113W	R5	0.722055	0.0425299	0.679192	0.722729	0.764243

## Sheet: Figure 5e
Mean Concentration in mg/L	KS_WT/#2	G113W/#2	G113W/#3	G113W/#5	SD	KS_WT/#2	G113W/#2	G113W/#3	G113W/#5
Octanal		0.250098	0.103244	0.121947	Octanal		0.012144	0.0143496	0.00632635
Octanol		0.13198	0.0628258	0.0428565	Octanol		0.0518966	0.02729	0.0145156
Decanal		1.02728	0.774742	0.743242	Decanal		0.415091	0.152843	0.243414
Decanol		1.41902	1.50153	1.27857	Decanol		0.33691	0.403396	0.429297
Dodecanal		0.0736176	0.150691	0.134663	Dodecanal		0.0324243	0.0638346	0.0670123
Dodecanol		0.0396963	0.197626	0.149942	Dodecanol		0.0042361	0.0639739	0.0649157
Hexadecanal	0.0663219				Hexadecanal	0.0225522
Octadecanal	0.217922				Octadecanal	0.0526746
Icosanal	0.16233				Icosanal	0.053235
												,
