# Supplementary material for: Engineering metazoan fatty acid synthase to control chain length applied in yeast
Source: Nat Chem Biol. 2026 Jan 7;22(7):1078–86. doi: 10.1038/s41589-025-02105-w (PMC13303079; doi:10.1038/s41589-025-02105-w)
Supplement: Supplementary file 8 — Statistical source data. [file 41589_2025_2105_MOESM8_ESM.xlsx]

## Sheet: Figure 6b
Strain	C8:0 (mg/L)			Average	STDEV		C10:0 (mg/L)			Average	STDEV		C12:0 (mg/L)			Average	STDEV		C14:0 (mg/L)			Average	STDEV		C16:1 (mg/L)			Average	STDEV		C16:0 (mg/L)			Average	STDEV		C18:2 (mg/L)			Average	STDEV		C18:1 (mg/L)			Average	STDEV		C18:0 (mg/L)
Wild type	0	0	0	0	0		0	0	0	0	0		0	0	0	0	0		0.0938844	0.0637465	0.762536	0.306722	0.395034		0	0	0	0	0		1.59885	1.32131	1.21491	1.37836	0.198225		0.0817038	0.0854442	0.0902653	0.0858044	0.00429205		0.878171	0.200107	0.898387	0.658889	0.397445		0
XMCFA20	0.66197	1.24994	0.854345	0.922086	0.299782		1.31306	1.52477	1.53648	1.45811	0.125748		3.59549	3.25752	3.21956	3.35752	0.206956		1.02395	0.943822	0.9655	0.977757	0.0414459		0	0	0	0	0		0.984132	0.966263	0.948394	0.966263	0.017869		0.55184	0.520329	0.488818	0.520329	0.031511		0.665125	0.801516	0.937907	0.801516	0.136391		0
XMCFA05	4.24684	3.73637	2.68252	3.55524	0.797734		3.57461	4.5144	3.20756	3.76552	0.674014		4.05813	7.58672	5.96133	5.86873	1.76612		0.916171	1.45633	1.52664	1.29971	0.334012		0	0	0	0	0		0.632113	1.68393	1.22386	1.17997	0.527283		0.0655854	0.050508	0.0861637	0.067419	0.0178985		0.740087	0.165589	0.811514	0.572397	0.354111		0
XMCFA06	9.50405	9.52324	11.8001	10.2758	1.32013		1.21664	1.2335	1.23662	1.22892	0.0107522		0.200421	0.215917	0.227909	0.214749	0.013781		0.240346	0.296884	0.294374	0.277201	0.0319422		0	0	0	0	0		1.28454	1.40161	1.52019	1.40211	0.117829		0.0817192	0.0931298	0.0963998	0.0904163	0.00770728		0.87096	1.47034	1.2722	1.2045	0.305371		0
[truncated: 4 more columns]

## Sheet: Figure 6c
Strain	C8:0 (mg/L)			Average	STDEV		C10:0 (mg/L)			Average	STDEV		C12:0 (mg/L)			Average	STDEV		C14:0 (mg/L)			Average	STDEV		C16:0 (mg/L)			Average	STDEV		C16:1 (mg/L)			Average	STDEV		C18:0 (mg/L)			Average	STDEV		C18:1 (mg/L)			Average	STDEV		C18:2 (mg/L)
XMCFA03	0.906857	0.855197	0.905041	0.889031	0.0293157		11.5523	9.90726	9.0231	10.1609	1.28353		7.37583	9.79875	10.453	9.20919	1.62109		0.541445	0.897805	0.84847	0.762573	0.193085		1.20103	1.15867	1.00522	1.12164	0.10302		0.0167425	0.036902	0.0490685	0.0342377	0.0163269		0.163618	0.198868	0.164483	0.175656	0.0201066		1.05984	0.900524	0.669836	0.876732	0.196086		0.364146
XMCFA28	0.493934	0.746571	0.603724	0.614743	0.126679		4.05402	4.15169	4.35819	4.18797	0.155296		38.7039	30.3921	27.5656	32.2205	5.78992		10.4443	9.71321	11.0183	10.3919	0.654122		4.70185	6.27877	11.178	7.38621	3.37713		0.438706	0.444907	0.422289	0.435301	0.011687		0.640501	0.885553	1.77377	1.09994	0.596276		5.95035	6.67081	7.39663	6.6726	0.723137		2.94317
XMCFA65	0.941097	0.821197	0.846272	0.869522	0.0632408		13.2842	14.7583	14.3498	14.1307	0.761048		22.6641	24.7657	23.4794	23.6364	1.05958		1.16539	1.93306	1.38226	1.49357	0.395754		1.69174	1.3405	1.60047	1.54424	0.182246		0.0682321	0.0574235	0.0621838	0.0626131	0.00541704		0.355999	0.243881	0.170911	0.25693	0.0932316		1.76671	1.62421	1.95164	1.78085	0.164171		0.801347
XMCFA69	0.578278	0.619858	0.545276	0.581137	0.0373731		5.87376	5.83199	4.94917	5.55164	0.522172		74.8734	76.6849	72.1464	74.5682	2.28461		9.64536	11.7234	10.5485	10.6391	1.04199		3.93111	4.53355	4.761	4.40855	0.428832		0.401387	0.410742	0.250119	0.354082	0.0901567		0.335164	0.54936	0.384767	0.423097	0.112125		7.08981	8.7997	6.82377	7.57109	1.07228		2.85849
[truncated: 4 more columns]

## Sheet: Figure 6d
Time (h)	0			12			19			24			36			41			47			59			69			72			84			92			110			138			156			188			200
		AV	STDEV		AV	STDEV		AV	STDEV		AV	STDEV		AV	STDEV		AV	STDEV		AV	STDEV		AV	STDEV		AV	STDEV		AV	STDEV		AV	STDEV		AV	STDEV		AV	STDEV		AV	STDEV		AV	STDEV		AV	STDEV
Glc (g/L)	0	0	0	5.6	5.76667	0.208167	16.5821	16.9108	0.569352	41.0995	41.4561	0.542038	62.3365	61.8457	0.994326	78.893	78.3356	1.2363	93.6437	92.9811	1.39891	118.468	117.142	2.51681	138.9	132.122	11.9337	155.382	145.558	17.1953	165.168	153.935	16.4129	181.815	173.918	8.1924	196.373	196.757	1.01409	219.428	218.44	1.71239	236.799	235.133	3.4367	266.946	264.952	3.77896	274.202
	0			6			16.5821			41.1888			62.4993			79.1951			93.9257			118.718			139.124			155.588			161.537			174.479			197.906			219.428			237.419			267.317			274.326
	0			5.7			17.5683			42.0798			60.7014			76.9188			91.374			114.239			118.343			125.702			135.099			165.459			195.99			216.462			231.181			260.594			275.032
OD600	0.373	0.355667	0.0212211	9.04	8.87667	0.438444	20.96	20.2267	0.915933	32.2	31.7	1.13578	51.7	50	3.29697	56.5	56.5333	1.25033	83.9	81.4667	2.10792	109.6	109.2	2.62298	116.8	114	3.27414	129.2	123.867	4.77214	132	127.467	8.20081	138.2	140.2	2.22711	151.2	153.2	4.91528	156	149.733	7.65593	160	160	3.4	165.8	166.333	0.503322	170.8
	0.362			8.38			19.2			32.5			52.1			57.8			80.3			111.6			114.8			120			118			139.8			149.6			152			163.4			166.4			159
	0.332			9.21			20.52			30.4			46.2			55.3			80.2			106.4			110.4			122.4			132.4			142.6			158.8			141.2			156.6			166.8			159.8
MCFAs (mg/L)	0	0	0							57.3001	60.8616	4.78073										151.894	171.642	17.3419	201.083	212.501	10.3925							385.177	393.7	7.38751	490.689	485.633	8.62297	508.218	544.36	55.6886	693.287	674.521	16.6281	726.266	704.12	20.6332	730.245
	0									66.295												178.645			215.015									398.271			475.677			608.491			668.658			700.656			715.215
	0									58.9896												184.388			221.407									397.652			490.534			516.371			661.619			685.439			680.215
[truncated: 2 more columns]

## Sheet: Figure 6e
Fatty acid	XCMFA69	XCMFA69_fed betch	Y. lipolytica + UcBTE	JMY1233_I1220W (#)	E.Coli + BTE	strain kPhaG Q45R G142V	Strain 3KO (TB)	coconut oil (cold extracted)	palm kernel
Caproic (C6:0)	0	0	0	0	0	0	5.41741	0.45	0.12
Capryllic (C8:0)	0.523135	0.134486	0	0	0.7	20.4718	37.8034	7.1	2.85
Capric (C10:0)	4.99754	18.8287	0	0	1.84615	9.00751	3.93405	5.55	3.01
Lauric (C12:0)	67.1257	48.0913	6.91915	0	63.0769	17.7218	14.5346	50	45.61
Dodecenoic (C12:1)	0	0	0	0	12.7692	0	12.5679	0	0
Myristic (C14:0)	9.57722	3.47612	7.65724	12	3.38462	33.4326	8.03158	18.01	16.26
Myristoleic (C14:1)	0	0	0	0	9.23077	0	4.51239	0	0
Palmitic (C16:0)	3.96854	7.59198	15.7748	9	2.6	19.3662	5.72674	7.05	9.7
Palmitoleic acid (16:1)	3.96854	0.788134	3.32104	11	2.4	0	7.47192	0	0
Stearic (C18:0)	0.380868	2.10994	1.56854	5	0	0	0	2.42	2.34
Oleic (C18:1)	6.81543	10.6498	46.3106	47	4.15385	0	0	7.26	17.14
Linoleic (C18:2)	2.643	8.17544	18.4501	16	0	0	0	1.66	2.78

## Sheet: Figure 6f
	MCFAs	Total	LCFAs
Extracellular	110.792	318.458	207.666
	137.89	405.71	267.82
	111.958	251.624	139.666
AV	120.213	325.264	205.051
STDEV	15.3193	77.2682	64.1172
Intracellular	383.906	625.796	241.89
	425.856	627.122	201.266
	400.249	575.96	175.712
AV	403.337	609.626	206.289
STDEV	21.1447	29.163	33.3739
